# Supplementary material for: Whole-genome resequencing reveals genomic variation and dynamics in Ethiopian indigenous goats
Source: Front Genet. 2024 May 24;15:1353026. doi: 10.3389/fgene.2024.1353026 (PMC11156998; doi:10.3389/fgene.2024.1353026)
Supplement: Supplementary file 3 [file Table9.XLSX]

## Sheet: S9
Table S9. Genomic regions in the top 1% ZHp in Arab goat
Chromosome	Starting Position	Ending Position
1	44300001	44400000
1	44325001	44425000
1	44350001	44450000
1	44875001	44975000
1	58225001	58325000
1	64325001	64425000
1	64350001	64450000
1	69050001	69150000
1	73900001	74000000
1	73925001	74025000
1	73950001	74050000
1	73975001	74075000
1	77575001	77675000
1	77600001	77700000
1	83700001	83800000
1	90275001	90375000
1	90300001	90400000
1	90325001	90425000
1	90350001	90450000
1	101700001	101800000
1	101725001	101825000
1	101750001	101850000
1	101775001	101875000
1	101800001	101900000
1	110100001	110200000
1	110125001	110225000
1	110150001	110250000
1	110175001	110275000
1	110200001	110300000
1	110225001	110325000
1	110250001	110350000
1	110275001	110375000
1	110300001	110400000
1	110325001	110425000
1	119625001	119725000
1	119650001	119750000
1	119675001	119775000
1	131775001	131875000
1	131800001	131900000
1	131825001	131925000
1	131850001	131950000
1	132150001	132250000
1	148175001	148275000
1	148200001	148300000
1	148225001	148325000
1	148250001	148350000
2	14675001	14775000
2	14700001	14800000
2	15850001	15950000
2	15875001	15975000
2	15900001	16000000
2	15925001	16025000
2	15950001	16050000
2	15975001	16075000
2	16000001	16100000
2	16025001	16125000
2	16050001	16150000
2	16075001	16175000
2	17050001	17150000
2	17075001	17175000
2	17100001	17200000
2	20875001	20975000
2	20900001	21000000
2	20925001	21025000
2	20950001	21050000
2	20975001	21075000
2	21000001	21100000
2	21025001	21125000
2	21050001	21150000
2	21075001	21175000
2	21100001	21200000
2	21125001	21225000
2	21150001	21250000
2	21175001	21275000
2	21200001	21300000
2	21225001	21325000
2	21250001	21350000
2	21275001	21375000
2	21300001	21400000
2	21325001	21425000
2	21350001	21450000
2	21375001	21475000
2	21400001	21500000
2	23750001	23850000
2	23775001	23875000
2	34525001	34625000
2	34550001	34650000
2	34575001	34675000
2	34600001	34700000
2	47375001	47475000
2	47400001	47500000
2	47425001	47525000
2	99425001	99525000
2	99450001	99550000
2	99475001	99575000
2	99500001	99600000
2	99525001	99625000
2	99550001	99650000
2	117875001	117975000
2	117900001	118000000
2	117925001	118025000
2	117950001	118050000
2	124100001	124200000
2	124125001	124225000
2	124350001	124450000
2	124375001	124475000
2	124400001	124500000
3	20275001	20375000
3	20300001	20400000
3	20325001	20425000
3	20350001	20450000
3	20375001	20475000
3	20400001	20500000
3	39300001	39400000
3	41100001	41200000
3	48150001	48250000
3	48175001	48275000
3	48200001	48300000
3	48225001	48325000
3	48250001	48350000
3	48275001	48375000
3	48300001	48400000
3	48325001	48425000
3	48350001	48450000
3	48375001	48475000
3	48525001	48625000
3	48550001	48650000
3	85725001	85825000
3	87225001	87325000
3	87250001	87350000
3	87275001	87375000
3	87300001	87400000
3	87725001	87825000
3	87750001	87850000
3	87775001	87875000
3	90725001	90825000
3	90750001	90850000
3	90775001	90875000
3	98075001	98175000
3	98100001	98200000
3	101975001	102075000
3	102000001	102100000
3	102025001	102125000
3	102050001	102150000
3	102075001	102175000
3	107425001	107525000
3	107450001	107550000
3	107475001	107575000
3	107500001	107600000
3	107525001	107625000
3	108000001	108100000
3	110825001	110925000
3	110850001	110950000
3	110875001	110975000
3	110900001	111000000
4	275001	375000
4	300001	400000
4	325001	425000
4	350001	450000
4	2700001	2800000
4	7475001	7575000
4	14850001	14950000
4	14875001	14975000
4	14900001	15000000
4	16550001	16650000
4	16575001	16675000
4	16600001	16700000
4	16625001	16725000
4	21425001	21525000
4	25875001	25975000
4	25900001	26000000
4	40675001	40775000
4	40700001	40800000
4	40725001	40825000
4	43400001	43500000
4	43425001	43525000
4	43450001	43550000
4	43475001	43575000
4	54175001	54275000
4	54200001	54300000
4	54225001	54325000
4	54250001	54350000
4	54275001	54375000
4	54300001	54400000
4	69000001	69100000
4	74000001	74100000
4	74025001	74125000
4	89200001	89300000
4	89225001	89325000
4	89250001	89350000
4	91150001	91250000
4	92375001	92475000
4	93550001	93650000
4	98650001	98750000
4	98675001	98775000
4	99375001	99475000
4	99400001	99500000
4	112250001	112350000
5	25001	125000
5	18500001	18600000
5	24475001	24575000
5	24500001	24600000
5	24525001	24625000
5	24550001	24650000
5	24575001	24675000
5	25625001	25725000
5	25650001	25750000
5	25675001	25775000
5	25700001	25800000
5	25725001	25825000
5	25750001	25850000
5	25775001	25875000
5	26400001	26500000
5	26425001	26525000
5	26450001	26550000
5	26675001	26775000
5	26700001	26800000
5	33950001	34050000
5	36125001	36225000
5	36150001	36250000
5	36175001	36275000
5	42600001	42700000
5	42625001	42725000
5	42650001	42750000
5	46075001	46175000
5	46100001	46200000
5	46125001	46225000
5	46150001	46250000
5	46825001	46925000
5	46850001	46950000
5	46875001	46975000
5	46900001	47000000
5	46925001	47025000
5	46950001	47050000
5	57400001	57500000
5	57425001	57525000
5	57450001	57550000
5	57475001	57575000
5	57500001	57600000
5	72950001	73050000
5	79975001	80075000
5	80000001	80100000
5	110375001	110475000
6	21725001	21825000
6	21750001	21850000
6	21775001	21875000
6	28525001	28625000
6	31200001	31300000
6	31225001	31325000
6	31250001	31350000
6	58275001	58375000
6	58300001	58400000
6	58325001	58425000
6	58350001	58450000
6	70650001	70750000
6	70675001	70775000
6	70700001	70800000
6	79600001	79700000
6	79900001	80000000
6	79925001	80025000
6	80875001	80975000
6	81300001	81400000
6	81325001	81425000
6	81350001	81450000
6	115875001	115975000
7	8400001	8500000
7	8425001	8525000
7	8450001	8550000
7	17450001	17550000
7	17475001	17575000
7	17500001	17600000
7	17525001	17625000
7	55500001	55600000
7	55525001	55625000
7	55550001	55650000
7	55575001	55675000
7	56100001	56200000
7	56125001	56225000
7	56150001	56250000
7	56175001	56275000
7	56200001	56300000
7	56225001	56325000
7	56250001	56350000
7	59000001	59100000
7	59025001	59125000
7	59050001	59150000
7	59075001	59175000
7	66575001	66675000
7	66600001	66700000
7	66625001	66725000
7	66650001	66750000
7	66675001	66775000
7	66700001	66800000
7	66725001	66825000
7	66750001	66850000
7	66775001	66875000
7	66800001	66900000
7	89875001	89975000
7	89900001	90000000
7	94525001	94625000
7	94550001	94650000
7	94575001	94675000
7	94600001	94700000
7	94625001	94725000
7	94650001	94750000
7	94675001	94775000
8	21750001	21850000
8	21775001	21875000
8	21800001	21900000
8	21825001	21925000
8	21850001	21950000
8	27150001	27250000
8	27175001	27275000
8	27200001	27300000
8	27225001	27325000
8	39050001	39150000
8	39075001	39175000
8	43200001	43300000
8	43225001	43325000
8	43250001	43350000
8	43275001	43375000
8	43300001	43400000
8	43350001	43450000
8	43475001	43575000
8	43500001	43600000
8	43525001	43625000
8	43600001	43700000
8	47750001	47850000
8	64150001	64250000
8	64175001	64275000
8	68775001	68875000
8	68800001	68900000
8	68825001	68925000
8	68850001	68950000
8	68875001	68975000
8	71625001	71725000
8	84325001	84425000
8	91225001	91325000
8	91250001	91350000
8	91275001	91375000
8	91300001	91400000
8	97000001	97100000
9	5375001	5475000
9	5400001	5500000
9	18400001	18500000
9	18425001	18525000
9	18450001	18550000
9	18475001	18575000
9	42750001	42850000
9	43150001	43250000
9	83500001	83600000
9	86050001	86150000
9	86075001	86175000
9	86100001	86200000
9	86125001	86225000
9	86150001	86250000
9	86175001	86275000
10	9675001	9775000
10	9700001	9800000
10	9725001	9825000
10	9750001	9850000
10	39650001	39750000
10	39675001	39775000
10	39700001	39800000
10	44150001	44250000
10	44175001	44275000
10	44225001	44325000
10	44250001	44350000
10	44275001	44375000
10	44300001	44400000
10	44325001	44425000
10	44350001	44450000
10	44375001	44475000
10	44400001	44500000
10	44425001	44525000
10	44750001	44850000
10	44775001	44875000
10	48150001	48250000
10	48175001	48275000
10	48200001	48300000
10	48225001	48325000
10	48250001	48350000
10	52475001	52575000
10	54875001	54975000
10	54900001	55000000
10	64550001	64650000
10	64575001	64675000
10	64600001	64700000
10	64725001	64825000
10	64750001	64850000
10	64775001	64875000
10	64800001	64900000
10	71475001	71575000
10	71500001	71600000
10	71525001	71625000
10	71550001	71650000
10	71575001	71675000
10	71600001	71700000
10	83350001	83450000
10	83375001	83475000
10	83400001	83500000
10	86575001	86675000
10	87600001	87700000
10	87875001	87975000
10	91700001	91800000
10	94600001	94700000
10	94625001	94725000
10	94650001	94750000
10	100900001	101000000
10	100925001	101025000
11	12625001	12725000
11	12650001	12750000
11	12675001	12775000
11	15975001	16075000
11	16000001	16100000
11	16025001	16125000
11	16150001	16250000
11	16175001	16275000
11	16200001	16300000
11	16225001	16325000
11	16525001	16625000
11	16550001	16650000
11	16575001	16675000
11	16600001	16700000
11	17725001	17825000
11	37500001	37600000
11	37700001	37800000
11	37725001	37825000
11	37750001	37850000
11	37775001	37875000
11	37800001	37900000
11	37825001	37925000
11	37850001	37950000
11	37875001	37975000
11	37900001	38000000
11	37925001	38025000
11	37950001	38050000
11	37975001	38075000
11	38000001	38100000
11	38025001	38125000
11	38050001	38150000
11	38075001	38175000
11	38100001	38200000
11	38125001	38225000
11	38150001	38250000
11	38175001	38275000
11	38200001	38300000
11	38225001	38325000
11	38250001	38350000
11	48375001	48475000
11	48475001	48575000
11	62075001	62175000
11	62100001	62200000
11	62125001	62225000
11	62150001	62250000
11	62175001	62275000
11	63575001	63675000
11	63600001	63700000
11	63625001	63725000
11	63650001	63750000
11	64850001	64950000
11	64875001	64975000
11	64900001	65000000
11	64925001	65025000
11	64950001	65050000
11	64975001	65075000
11	65000001	65100000
11	65025001	65125000
11	84025001	84125000
11	86325001	86425000
11	86350001	86450000
11	86650001	86750000
11	86675001	86775000
11	86700001	86800000
11	86725001	86825000
11	86750001	86850000
11	86775001	86875000
11	91875001	91975000
11	91900001	92000000
11	93800001	93900000
11	93825001	93925000
11	94450001	94550000
11	94475001	94575000
11	94500001	94600000
11	94525001	94625000
12	5550001	5650000
12	5625001	5725000
12	5750001	5850000
12	5775001	5875000
12	5800001	5900000
12	10050001	10150000
12	10075001	10175000
12	10100001	10200000
12	10125001	10225000
12	12925001	13025000
12	15950001	16050000
12	15975001	16075000
12	16000001	16100000
12	16025001	16125000
12	16050001	16150000
12	16075001	16175000
12	32750001	32850000
12	38225001	38325000
12	38250001	38350000
12	38275001	38375000
12	38300001	38400000
12	50525001	50625000
12	50550001	50650000
12	50575001	50675000
12	50600001	50700000
12	50625001	50725000
12	50650001	50750000
12	50675001	50775000
12	50700001	50800000
12	50725001	50825000
12	50750001	50850000
12	50775001	50875000
12	50800001	50900000
12	50825001	50925000
12	50850001	50950000
12	50875001	50975000
12	50900001	51000000
12	50925001	51025000
12	50950001	51050000
12	50975001	51075000
12	51000001	51100000
12	51025001	51125000
12	51050001	51150000
12	51150001	51250000
12	51175001	51275000
12	51200001	51300000
12	51225001	51325000
12	51250001	51350000
12	54750001	54850000
12	54775001	54875000
12	54800001	54900000
12	54825001	54925000
12	54850001	54950000
12	54875001	54975000
12	54900001	55000000
12	54925001	55025000
12	54950001	55050000
12	54975001	55075000
12	58075001	58175000
12	58800001	58900000
12	60175001	60275000
12	60200001	60300000
12	60225001	60325000
12	60250001	60350000
12	60275001	60375000
12	60300001	60400000
12	60325001	60425000
12	60350001	60450000
12	60375001	60475000
12	60400001	60500000
12	60425001	60525000
12	60450001	60550000
12	60475001	60575000
12	60500001	60600000
12	60525001	60625000
12	60550001	60650000
12	60575001	60675000
12	60600001	60700000
12	60625001	60725000
12	60650001	60750000
12	60675001	60775000
12	60700001	60800000
12	60725001	60825000
12	60750001	60850000
12	60775001	60875000
12	60800001	60900000
12	60825001	60925000
12	60850001	60950000
12	60875001	60975000
12	61000001	61100000
12	66275001	66375000
12	66300001	66400000
12	66325001	66425000
12	66350001	66450000
12	66375001	66475000
12	66400001	66500000
13	1450001	1550000
13	39250001	39350000
13	39275001	39375000
13	39800001	39900000
13	39825001	39925000
13	39850001	39950000
13	39875001	39975000
13	39900001	40000000
13	39925001	40025000
13	39950001	40050000
13	39975001	40075000
13	40000001	40100000
13	40025001	40125000
13	40225001	40325000
13	40250001	40350000
13	47500001	47600000
13	47525001	47625000
13	53075001	53175000
13	53250001	53350000
13	53275001	53375000
13	53300001	53400000
13	53325001	53425000
13	53350001	53450000
13	53375001	53475000
13	53400001	53500000
13	53425001	53525000
13	53450001	53550000
13	58025001	58125000
13	58050001	58150000
13	58075001	58175000
13	58275001	58375000
13	59800001	59900000
13	59825001	59925000
13	59850001	59950000
13	62500001	62600000
13	62525001	62625000
13	62550001	62650000
13	62575001	62675000
14	11625001	11725000
14	11650001	11750000
14	11675001	11775000
14	16475001	16575000
14	16500001	16600000
14	16525001	16625000
14	35500001	35600000
14	35525001	35625000
14	35550001	35650000
14	35800001	35900000
14	35825001	35925000
14	35850001	35950000
14	35875001	35975000
14	45400001	45500000
14	45425001	45525000
14	45450001	45550000
14	45475001	45575000
14	47450001	47550000
14	47475001	47575000
14	47500001	47600000
14	47525001	47625000
14	51775001	51875000
14	51800001	51900000
14	51825001	51925000
14	60875001	60975000
14	60900001	61000000
14	60925001	61025000
14	60950001	61050000
14	63600001	63700000
14	63625001	63725000
14	73600001	73700000
14	73625001	73725000
14	73650001	73750000
14	73675001	73775000
14	73700001	73800000
14	81075001	81175000
14	81100001	81200000
14	88575001	88675000
14	88600001	88700000
14	88625001	88725000
14	88650001	88750000
14	88675001	88775000
14	88700001	88800000
15	1	100000
15	25001	125000
15	50001	150000
15	9250001	9350000
15	12725001	12825000
15	12750001	12850000
15	24850001	24950000
15	29925001	30025000
15	29950001	30050000
15	33925001	34025000
15	33950001	34050000
15	33975001	34075000
15	34000001	34100000
15	34025001	34125000
15	34050001	34150000
15	44750001	44850000
15	44775001	44875000
15	46875001	46975000
15	46900001	47000000
15	48700001	48800000
15	48725001	48825000
15	59825001	59925000
15	59850001	59950000
15	62000001	62100000
15	62025001	62125000
15	67175001	67275000
15	71125001	71225000
15	71150001	71250000
15	71175001	71275000
15	71350001	71450000
15	71375001	71475000
15	71400001	71500000
15	71425001	71525000
15	72500001	72600000
15	72525001	72625000
15	81600001	81700000
15	81625001	81725000
15	81650001	81750000
15	81675001	81775000
15	81700001	81800000
15	81725001	81825000
15	81750001	81850000
16	38400001	38500000
16	39700001	39800000
16	39725001	39825000
16	39750001	39850000
16	40075001	40175000
16	40100001	40200000
16	42950001	43050000
16	42975001	43075000
16	43000001	43100000
16	46700001	46800000
16	46725001	46825000
16	48200001	48300000
16	48225001	48325000
16	48250001	48350000
16	48750001	48850000
16	48775001	48875000
16	48800001	48900000
16	48825001	48925000
16	48850001	48950000
16	48875001	48975000
16	48900001	49000000
16	48925001	49025000
16	48950001	49050000
16	48975001	49075000
16	65450001	65550000
16	65475001	65575000
16	65500001	65600000
16	69825001	69925000
17	6800001	6900000
17	10125001	10225000
17	10150001	10250000
17	10175001	10275000
17	10600001	10700000
17	10625001	10725000
17	10650001	10750000
17	12350001	12450000
17	12375001	12475000
17	12400001	12500000
17	25975001	26075000
17	26000001	26100000
17	26025001	26125000
17	26050001	26150000
17	26075001	26175000
17	26100001	26200000
17	26125001	26225000
17	26150001	26250000
17	26175001	26275000
17	35775001	35875000
17	36225001	36325000
17	36250001	36350000
17	36275001	36375000
17	36300001	36400000
17	36325001	36425000
17	36350001	36450000
17	36375001	36475000
17	36400001	36500000
17	36425001	36525000
17	36550001	36650000
17	36575001	36675000
17	36600001	36700000
18	3325001	3425000
18	7025001	7125000
18	16250001	16350000
18	16275001	16375000
18	26500001	26600000
18	26525001	26625000
18	29500001	29600000
18	29525001	29625000
18	29550001	29650000
18	29575001	29675000
18	35800001	35900000
18	35825001	35925000
18	35850001	35950000
18	35875001	35975000
18	35900001	36000000
18	35925001	36025000
18	35950001	36050000
18	35975001	36075000
18	36000001	36100000
18	36025001	36125000
18	36050001	36150000
18	36075001	36175000
18	36100001	36200000
18	36125001	36225000
18	55000001	55100000
18	55025001	55125000
18	61825001	61925000
18	61850001	61950000
19	13250001	13350000
19	13275001	13375000
19	13300001	13400000
19	13325001	13425000
19	13350001	13450000
19	18275001	18375000
19	18300001	18400000
19	18325001	18425000
19	18350001	18450000
19	18375001	18475000
19	18400001	18500000
19	18775001	18875000
19	18800001	18900000
19	19700001	19800000
19	19725001	19825000
19	19750001	19850000
19	19775001	19875000
19	19800001	19900000
19	19825001	19925000
19	19850001	19950000
19	19875001	19975000
19	19900001	20000000
19	19925001	20025000
19	19950001	20050000
19	19975001	20075000
19	20000001	20100000
19	20025001	20125000
19	20050001	20150000
19	20075001	20175000
19	20100001	20200000
19	27175001	27275000
19	27200001	27300000
19	27225001	27325000
19	27250001	27350000
19	27500001	27600000
19	35100001	35200000
19	40025001	40125000
19	47600001	47700000
20	5650001	5750000
20	6675001	6775000
20	6700001	6800000
20	6725001	6825000
20	6750001	6850000
20	26450001	26550000
20	26475001	26575000
20	26500001	26600000
20	26525001	26625000
20	26550001	26650000
20	26575001	26675000
20	26600001	26700000
20	27800001	27900000
20	30175001	30275000
20	32450001	32550000
20	32475001	32575000
20	32500001	32600000
20	58400001	58500000
20	58425001	58525000
21	20500001	20600000
21	20525001	20625000
21	24225001	24325000
21	24250001	24350000
21	24275001	24375000
21	24300001	24400000
21	40050001	40150000
21	40075001	40175000
21	46275001	46375000
21	46300001	46400000
21	54225001	54325000
21	54250001	54350000
21	67750001	67850000
21	67775001	67875000
21	68575001	68675000
21	68600001	68700000
21	68625001	68725000
22	31475001	31575000
22	31500001	31600000
22	31525001	31625000
22	31550001	31650000
22	43600001	43700000
22	48775001	48875000
22	48800001	48900000
22	48825001	48925000
22	48850001	48950000
22	49375001	49475000
22	49400001	49500000
22	49425001	49525000
22	49450001	49550000
22	49800001	49900000
22	49825001	49925000
22	56450001	56550000
22	56475001	56575000
23	600001	700000
23	625001	725000
23	775001	875000
23	800001	900000
23	1125001	1225000
23	48550001	48650000
23	48575001	48675000
23	48600001	48700000
23	48625001	48725000
23	48650001	48750000
23	48675001	48775000
23	48700001	48800000
23	48725001	48825000
23	48750001	48850000
23	48775001	48875000
24	8175001	8275000
24	21950001	22050000
24	24775001	24875000
24	24800001	24900000
24	24825001	24925000
24	24850001	24950000
24	24875001	24975000
24	24900001	25000000
24	25200001	25300000
24	25225001	25325000
24	25250001	25350000
24	25275001	25375000
24	25300001	25400000
24	25325001	25425000
24	25350001	25450000
24	25375001	25475000
24	25400001	25500000
24	25425001	25525000
24	25450001	25550000
24	25475001	25575000
24	25500001	25600000
24	34350001	34450000
24	34375001	34475000
24	34400001	34500000
24	49175001	49275000
24	49200001	49300000
24	51100001	51200000
24	51125001	51225000
24	51150001	51250000
25	150001	250000
25	175001	275000
25	200001	300000
25	225001	325000
25	1800001	1900000
25	1825001	1925000
25	1850001	1950000
25	3450001	3550000
25	3475001	3575000
25	3500001	3600000
25	3525001	3625000
25	3550001	3650000
25	3575001	3675000
25	3600001	3700000
25	3625001	3725000
25	3650001	3750000
25	3675001	3775000
25	3700001	3800000
25	3725001	3825000
25	3750001	3850000
25	3775001	3875000
25	3800001	3900000
25	3825001	3925000
25	3850001	3950000
25	27150001	27250000
25	27175001	27275000
25	27200001	27300000
25	31000001	31100000
26	34925001	35025000
26	34950001	35050000
26	34975001	35075000
26	35000001	35100000
26	41300001	41400000
26	41325001	41425000
26	41350001	41450000
27	25650001	25750000
27	25675001	25775000
27	25700001	25800000
27	25725001	25825000
27	25750001	25850000
27	37050001	37150000
27	37075001	37175000
27	44575001	44675000
28	10175001	10275000
28	10200001	10300000
28	10225001	10325000
28	32425001	32525000
28	32600001	32700000
28	32625001	32725000
28	32650001	32750000
29	17750001	17850000
29	17775001	17875000
29	31075001	31175000
29	31100001	31200000
29	31125001	31225000
29	42550001	42650000
29	51225001	51325000
29	51250001	51350000

## Sheet: S10
Table S10. Genomic regions in the top 1% ZHp in Fellata goat
Chromosome	Starting Position	Ending Position
1	1325001	1425000
1	9350001	9450000
1	9375001	9475000
1	9400001	9500000
1	41900001	42000000
1	70575001	70675000
1	101725001	101825000
1	101750001	101850000
1	101775001	101875000
1	101800001	101900000
1	101825001	101925000
1	119625001	119725000
1	119650001	119750000
1	119675001	119775000
1	121350001	121450000
1	126850001	126950000
1	126875001	126975000
1	131950001	132050000
1	131975001	132075000
1	132000001	132100000
1	132025001	132125000
1	132050001	132150000
1	132075001	132175000
1	132100001	132200000
1	132125001	132225000
1	132150001	132250000
1	132175001	132275000
1	132200001	132300000
1	132225001	132325000
1	132250001	132350000
1	132275001	132375000
1	132300001	132400000
1	132325001	132425000
1	132350001	132450000
1	132375001	132475000
1	132400001	132500000
1	153050001	153150000
1	153075001	153175000
2	4000001	4100000
2	14100001	14200000
2	20900001	21000000
2	21025001	21125000
2	21050001	21150000
2	21075001	21175000
2	21100001	21200000
2	21125001	21225000
2	21150001	21250000
2	21175001	21275000
2	32200001	32300000
2	34800001	34900000
2	34825001	34925000
2	34850001	34950000
2	34875001	34975000
2	34900001	35000000
2	47375001	47475000
2	47400001	47500000
2	47425001	47525000
2	47450001	47550000
2	50675001	50775000
2	52025001	52125000
2	52175001	52275000
2	57500001	57600000
2	57525001	57625000
2	57550001	57650000
2	57575001	57675000
2	74000001	74100000
2	74025001	74125000
2	79975001	80075000
2	114625001	114725000
2	114650001	114750000
2	114675001	114775000
2	135750001	135850000
2	135975001	136075000
2	136000001	136100000
2	136025001	136125000
2	136050001	136150000
2	136075001	136175000
2	136100001	136200000
2	136375001	136475000
2	136400001	136500000
2	136425001	136525000
3	2800001	2900000
3	2825001	2925000
3	11200001	11300000
3	41025001	41125000
3	41050001	41150000
3	41075001	41175000
3	41100001	41200000
3	41125001	41225000
3	46675001	46775000
3	46700001	46800000
3	46725001	46825000
3	46750001	46850000
3	66375001	66475000
3	66400001	66500000
3	66450001	66550000
3	66700001	66800000
3	66725001	66825000
3	66750001	66850000
3	77250001	77350000
3	80600001	80700000
3	80625001	80725000
3	80650001	80750000
3	80675001	80775000
3	87725001	87825000
3	87750001	87850000
3	87775001	87875000
3	92875001	92975000
3	95350001	95450000
3	95375001	95475000
3	95400001	95500000
3	95425001	95525000
3	95825001	95925000
3	95850001	95950000
3	107400001	107500000
3	107425001	107525000
3	107450001	107550000
3	107475001	107575000
3	107500001	107600000
3	107525001	107625000
3	110800001	110900000
3	110825001	110925000
3	110850001	110950000
3	110875001	110975000
3	110900001	111000000
3	119350001	119450000
3	119375001	119475000
4	450001	550000
4	475001	575000
4	1925001	2025000
4	6150001	6250000
4	6175001	6275000
4	6750001	6850000
4	6775001	6875000
4	6800001	6900000
4	6825001	6925000
4	6850001	6950000
4	6875001	6975000
4	6900001	7000000
4	6925001	7025000
4	6950001	7050000
4	6975001	7075000
4	7000001	7100000
4	7025001	7125000
4	7050001	7150000
4	7475001	7575000
4	7500001	7600000
4	7525001	7625000
4	7550001	7650000
4	7575001	7675000
4	7600001	7700000
4	7625001	7725000
4	25900001	26000000
4	25925001	26025000
4	25950001	26050000
4	40675001	40775000
4	40700001	40800000
4	40725001	40825000
4	40750001	40850000
4	43375001	43475000
4	43400001	43500000
4	43425001	43525000
4	43450001	43550000
4	43475001	43575000
4	43500001	43600000
4	43525001	43625000
4	43550001	43650000
4	64075001	64175000
4	64100001	64200000
4	64125001	64225000
4	67575001	67675000
4	74000001	74100000
4	79225001	79325000
4	81850001	81950000
4	81875001	81975000
4	81900001	82000000
4	87800001	87900000
4	87825001	87925000
4	87850001	87950000
4	87875001	87975000
4	87900001	88000000
4	87925001	88025000
4	87950001	88050000
4	87975001	88075000
4	91150001	91250000
4	93775001	93875000
4	98650001	98750000
4	103475001	103575000
4	108375001	108475000
5	1	100000
5	25001	125000
5	50001	150000
5	75001	175000
5	100001	200000
5	125001	225000
5	1025001	1125000
5	1050001	1150000
5	1100001	1200000
5	2825001	2925000
5	2850001	2950000
5	2875001	2975000
5	2900001	3000000
5	2925001	3025000
5	2950001	3050000
5	18500001	18600000
5	18525001	18625000
5	23500001	23600000
5	23525001	23625000
5	23550001	23650000
5	23825001	23925000
5	23850001	23950000
5	23875001	23975000
5	25550001	25650000
5	26200001	26300000
5	36125001	36225000
5	36150001	36250000
5	36175001	36275000
5	36200001	36300000
5	47325001	47425000
5	47350001	47450000
5	47375001	47475000
5	47400001	47500000
5	56050001	56150000
5	56075001	56175000
5	56100001	56200000
5	64425001	64525000
5	64450001	64550000
5	64475001	64575000
5	72750001	72850000
5	100625001	100725000
5	100650001	100750000
5	110375001	110475000
5	110400001	110500000
5	111200001	111300000
5	112725001	112825000
5	118700001	118800000
5	118725001	118825000
5	118750001	118850000
5	118800001	118900000
6	1	100000
6	25001	125000
6	50001	150000
6	150001	250000
6	175001	275000
6	1050001	1150000
6	1075001	1175000
6	15150001	15250000
6	15175001	15275000
6	26600001	26700000
6	31250001	31350000
6	34200001	34300000
6	34225001	34325000
6	34250001	34350000
6	34275001	34375000
6	34300001	34400000
6	34325001	34425000
6	34475001	34575000
6	44500001	44600000
6	44525001	44625000
6	44550001	44650000
6	48500001	48600000
6	48525001	48625000
6	48550001	48650000
6	48575001	48675000
6	48600001	48700000
6	48625001	48725000
6	48650001	48750000
6	48675001	48775000
6	70425001	70525000
6	70450001	70550000
6	70625001	70725000
6	70650001	70750000
6	70675001	70775000
6	70700001	70800000
6	70750001	70850000
6	70775001	70875000
6	79750001	79850000
6	79775001	79875000
6	79800001	79900000
6	79825001	79925000
6	98200001	98300000
6	98225001	98325000
6	98250001	98350000
6	114525001	114625000
6	114550001	114650000
6	114575001	114675000
6	114600001	114700000
7	17525001	17625000
7	21825001	21925000
7	21850001	21950000
7	32050001	32150000
7	32075001	32175000
7	39250001	39350000
7	39275001	39375000
7	39300001	39400000
7	39325001	39425000
7	55500001	55600000
7	55525001	55625000
7	55550001	55650000
7	56325001	56425000
7	56350001	56450000
7	56375001	56475000
7	57675001	57775000
7	57700001	57800000
7	57725001	57825000
7	58975001	59075000
7	59000001	59100000
7	59025001	59125000
7	59050001	59150000
7	59075001	59175000
7	59100001	59200000
7	59125001	59225000
7	59150001	59250000
7	59175001	59275000
7	59600001	59700000
7	59625001	59725000
7	66700001	66800000
7	66725001	66825000
7	66750001	66850000
7	66775001	66875000
7	66800001	66900000
7	95200001	95300000
7	95250001	95350000
7	95275001	95375000
7	95300001	95400000
7	100800001	100900000
7	100825001	100925000
7	102050001	102150000
7	102075001	102175000
8	13550001	13650000
8	13575001	13675000
8	27175001	27275000
8	27200001	27300000
8	38425001	38525000
8	38450001	38550000
8	38475001	38575000
8	38500001	38600000
8	38525001	38625000
8	38550001	38650000
8	39525001	39625000
8	43200001	43300000
8	43225001	43325000
8	43250001	43350000
8	43275001	43375000
8	43300001	43400000
8	43325001	43425000
8	43350001	43450000
8	43375001	43475000
8	55375001	55475000
8	59425001	59525000
8	59450001	59550000
8	59475001	59575000
8	60350001	60450000
8	60375001	60475000
8	61925001	62025000
8	61950001	62050000
8	63175001	63275000
8	64200001	64300000
8	64225001	64325000
8	64250001	64350000
8	70875001	70975000
8	70900001	71000000
8	70925001	71025000
8	78725001	78825000
9	18725001	18825000
9	18750001	18850000
9	22750001	22850000
9	29175001	29275000
9	29200001	29300000
9	29225001	29325000
9	29250001	29350000
9	29275001	29375000
9	29300001	29400000
9	42075001	42175000
9	42575001	42675000
9	54825001	54925000
9	67125001	67225000
9	77700001	77800000
9	77725001	77825000
9	83450001	83550000
9	83475001	83575000
9	83500001	83600000
9	86025001	86125000
9	86050001	86150000
9	86075001	86175000
9	86100001	86200000
9	86125001	86225000
9	86150001	86250000
9	86175001	86275000
9	86200001	86300000
10	21650001	21750000
10	21675001	21775000
10	21700001	21800000
10	24300001	24400000
10	34275001	34375000
10	51475001	51575000
10	51500001	51600000
10	51525001	51625000
10	51550001	51650000
10	51575001	51675000
10	51600001	51700000
10	51625001	51725000
10	51650001	51750000
10	51675001	51775000
10	51700001	51800000
10	51725001	51825000
10	51750001	51850000
10	51775001	51875000
10	51800001	51900000
10	51825001	51925000
10	71150001	71250000
10	71175001	71275000
10	71200001	71300000
10	71225001	71325000
10	71475001	71575000
10	71500001	71600000
10	71525001	71625000
10	71550001	71650000
10	71575001	71675000
10	71600001	71700000
10	84600001	84700000
10	86900001	87000000
10	87850001	87950000
10	87875001	87975000
10	87900001	88000000
10	88550001	88650000
10	88575001	88675000
10	89775001	89875000
10	91700001	91800000
11	4300001	4400000
11	4325001	4425000
11	4350001	4450000
11	4375001	4475000
11	4400001	4500000
11	15925001	16025000
11	15950001	16050000
11	17675001	17775000
11	17700001	17800000
11	17725001	17825000
11	17750001	17850000
11	20925001	21025000
11	20950001	21050000
11	24300001	24400000
11	24325001	24425000
11	24350001	24450000
11	25500001	25600000
11	25525001	25625000
11	32975001	33075000
11	33000001	33100000
11	37725001	37825000
11	37750001	37850000
11	37775001	37875000
11	37800001	37900000
11	37825001	37925000
11	37850001	37950000
11	37875001	37975000
11	37900001	38000000
11	37925001	38025000
11	37950001	38050000
11	37975001	38075000
11	38000001	38100000
11	38025001	38125000
11	38050001	38150000
11	38075001	38175000
11	38100001	38200000
11	38125001	38225000
11	38225001	38325000
11	38250001	38350000
11	38275001	38375000
11	38300001	38400000
11	38325001	38425000
11	38350001	38450000
11	38375001	38475000
11	38400001	38500000
11	38425001	38525000
11	51350001	51450000
11	51375001	51475000
11	51400001	51500000
11	51425001	51525000
11	51450001	51550000
11	51475001	51575000
11	51500001	51600000
11	51525001	51625000
11	51550001	51650000
11	51575001	51675000
11	59550001	59650000
11	59575001	59675000
11	59600001	59700000
11	59725001	59825000
11	59750001	59850000
11	59775001	59875000
11	59800001	59900000
11	59825001	59925000
11	59850001	59950000
11	59875001	59975000
11	62075001	62175000
11	62100001	62200000
11	62125001	62225000
11	64900001	65000000
11	64925001	65025000
11	64950001	65050000
11	66125001	66225000
11	66150001	66250000
11	66175001	66275000
11	66200001	66300000
11	69675001	69775000
11	84625001	84725000
11	93775001	93875000
11	93800001	93900000
11	93825001	93925000
11	93850001	93950000
11	94450001	94550000
11	94475001	94575000
11	94500001	94600000
11	95050001	95150000
11	95125001	95225000
12	5725001	5825000
12	5750001	5850000
12	20550001	20650000
12	20575001	20675000
12	24850001	24950000
12	24875001	24975000
12	32750001	32850000
12	32775001	32875000
12	32800001	32900000
12	49250001	49350000
12	49575001	49675000
12	50275001	50375000
12	50300001	50400000
12	50325001	50425000
12	50350001	50450000
12	50375001	50475000
12	50400001	50500000
12	50425001	50525000
12	50450001	50550000
12	50475001	50575000
12	50500001	50600000
12	50525001	50625000
12	50550001	50650000
12	50575001	50675000
12	50600001	50700000
12	50625001	50725000
12	50650001	50750000
12	50675001	50775000
12	50700001	50800000
12	50725001	50825000
12	50750001	50850000
12	50775001	50875000
12	50800001	50900000
12	50825001	50925000
12	50850001	50950000
12	50875001	50975000
12	50900001	51000000
12	50925001	51025000
12	50950001	51050000
12	50975001	51075000
12	51000001	51100000
12	51025001	51125000
12	51050001	51150000
12	51075001	51175000
12	51100001	51200000
12	51125001	51225000
12	51150001	51250000
12	54725001	54825000
12	54750001	54850000
12	54775001	54875000
12	54800001	54900000
12	54825001	54925000
12	54850001	54950000
12	54875001	54975000
12	54900001	55000000
12	60850001	60950000
12	60875001	60975000
12	61550001	61650000
13	17900001	18000000
13	17925001	18025000
13	17950001	18050000
13	19325001	19425000
13	19350001	19450000
13	19375001	19475000
13	39875001	39975000
13	39900001	40000000
13	39925001	40025000
13	39950001	40050000
13	39975001	40075000
13	40000001	40100000
13	40025001	40125000
13	53075001	53175000
13	53100001	53200000
13	53275001	53375000
13	53300001	53400000
13	53325001	53425000
13	53350001	53450000
13	53375001	53475000
13	53400001	53500000
13	53425001	53525000
13	57300001	57400000
13	57325001	57425000
13	57350001	57450000
13	59825001	59925000
13	59850001	59950000
13	77325001	77425000
13	78050001	78150000
14	16500001	16600000
14	31075001	31175000
14	31100001	31200000
14	31125001	31225000
14	35825001	35925000
14	35850001	35950000
14	35875001	35975000
14	42750001	42850000
14	42775001	42875000
14	44000001	44100000
14	44025001	44125000
14	44050001	44150000
14	44075001	44175000
14	45400001	45500000
14	47375001	47475000
14	47400001	47500000
14	47425001	47525000
14	47450001	47550000
14	47475001	47575000
14	47500001	47600000
14	47950001	48050000
14	50775001	50875000
14	50800001	50900000
14	50825001	50925000
14	50850001	50950000
14	51800001	51900000
14	51825001	51925000
14	60950001	61050000
14	73550001	73650000
14	73575001	73675000
14	73600001	73700000
14	73625001	73725000
14	73650001	73750000
14	73675001	73775000
14	90175001	90275000
15	1	100000
15	25001	125000
15	50001	150000
15	19725001	19825000
15	19750001	19850000
15	27825001	27925000
15	31925001	32025000
15	31950001	32050000
15	31975001	32075000
15	32000001	32100000
15	32025001	32125000
15	32050001	32150000
15	32075001	32175000
15	32100001	32200000
15	32125001	32225000
15	32150001	32250000
15	32175001	32275000
15	33925001	34025000
15	33950001	34050000
15	33975001	34075000
15	34000001	34100000
15	34025001	34125000
15	34050001	34150000
15	34075001	34175000
15	38500001	38600000
15	71375001	71475000
15	71400001	71500000
15	71425001	71525000
16	25800001	25900000
16	35850001	35950000
16	35875001	35975000
16	42950001	43050000
16	42975001	43075000
16	46700001	46800000
16	46725001	46825000
16	48225001	48325000
16	48250001	48350000
16	48800001	48900000
16	49175001	49275000
16	49200001	49300000
16	49225001	49325000
16	49450001	49550000
16	59775001	59875000
16	59800001	59900000
16	69350001	69450000
16	69375001	69475000
16	69400001	69500000
16	69425001	69525000
17	10100001	10200000
17	10125001	10225000
17	36200001	36300000
17	36225001	36325000
17	36250001	36350000
17	36275001	36375000
17	36300001	36400000
17	36325001	36425000
17	36350001	36450000
17	36375001	36475000
17	36400001	36500000
17	36425001	36525000
17	36575001	36675000
17	43700001	43800000
17	52425001	52525000
17	52450001	52550000
17	52575001	52675000
17	52600001	52700000
17	52625001	52725000
18	1100001	1200000
18	6575001	6675000
18	6600001	6700000
18	15925001	16025000
18	15950001	16050000
18	15975001	16075000
18	23000001	23100000
18	23025001	23125000
18	23050001	23150000
18	25125001	25225000
18	26825001	26925000
18	26850001	26950000
18	26875001	26975000
18	26900001	27000000
18	26925001	27025000
18	26950001	27050000
18	29625001	29725000
18	29650001	29750000
18	29675001	29775000
18	29700001	29800000
18	29725001	29825000
18	31975001	32075000
18	32000001	32100000
18	32025001	32125000
18	32050001	32150000
18	36525001	36625000
18	36550001	36650000
18	36575001	36675000
18	36600001	36700000
18	36625001	36725000
18	36650001	36750000
18	36675001	36775000
18	36700001	36800000
18	53725001	53825000
18	55150001	55250000
18	55175001	55275000
18	55200001	55300000
18	55225001	55325000
18	55250001	55350000
18	55275001	55375000
18	55300001	55400000
18	55325001	55425000
19	850001	950000
19	875001	975000
19	4875001	4975000
19	4900001	5000000
19	13150001	13250000
19	13175001	13275000
19	13200001	13300000
19	13300001	13400000
19	13325001	13425000
19	13350001	13450000
19	18250001	18350000
19	18275001	18375000
19	18300001	18400000
19	18325001	18425000
19	18350001	18450000
19	18375001	18475000
19	18400001	18500000
19	19925001	20025000
19	19950001	20050000
19	19975001	20075000
19	20000001	20100000
19	26075001	26175000
19	26100001	26200000
19	26125001	26225000
19	26650001	26750000
19	26675001	26775000
19	26700001	26800000
19	26725001	26825000
19	26750001	26850000
19	26775001	26875000
19	26800001	26900000
19	26825001	26925000
19	26875001	26975000
19	26900001	27000000
19	26925001	27025000
19	26950001	27050000
19	26975001	27075000
19	27000001	27100000
19	27025001	27125000
19	27050001	27150000
19	27075001	27175000
19	27100001	27200000
19	27125001	27225000
19	32950001	33050000
19	32975001	33075000
19	33125001	33225000
19	33150001	33250000
19	33175001	33275000
19	33200001	33300000
19	33225001	33325000
19	33250001	33350000
19	42275001	42375000
19	42300001	42400000
19	42350001	42450000
19	47450001	47550000
19	47475001	47575000
19	47500001	47600000
19	47525001	47625000
19	50550001	50650000
19	53675001	53775000
19	53700001	53800000
19	62250001	62350000
19	62275001	62375000
19	62300001	62400000
19	62325001	62425000
19	62350001	62450000
20	6725001	6825000
20	27150001	27250000
20	27175001	27275000
20	27200001	27300000
20	27750001	27850000
20	27775001	27875000
20	27800001	27900000
20	27825001	27925000
20	27850001	27950000
20	27875001	27975000
20	27900001	28000000
20	27925001	28025000
20	32450001	32550000
20	32475001	32575000
20	33600001	33700000
20	33625001	33725000
20	33650001	33750000
20	49650001	49750000
20	51825001	51925000
20	53125001	53225000
20	53150001	53250000
20	53175001	53275000
20	58400001	58500000
20	58425001	58525000
20	58450001	58550000
20	63375001	63475000
20	71475001	71575000
20	71500001	71600000
20	71525001	71625000
20	71550001	71650000
20	71575001	71675000
20	71600001	71700000
20	71625001	71725000
20	71650001	71750000
20	71675001	71775000
20	71700001	71800000
21	1	100000
21	25001	125000
21	50001	150000
21	75001	175000
21	100001	200000
21	125001	225000
21	150001	250000
21	175001	275000
21	200001	300000
21	875001	975000
21	900001	1000000
21	20500001	20600000
21	21650001	21750000
21	21675001	21775000
21	21700001	21800000
21	41900001	42000000
21	41925001	42025000
21	41950001	42050000
21	41975001	42075000
21	42000001	42100000
21	42025001	42125000
21	42050001	42150000
21	42075001	42175000
21	42100001	42200000
21	42125001	42225000
21	42150001	42250000
21	42175001	42275000
21	42200001	42300000
21	42225001	42325000
21	56425001	56525000
21	56450001	56550000
21	68975001	69075000
22	10650001	10750000
22	10675001	10775000
22	28600001	28700000
22	31350001	31450000
22	50775001	50875000
22	50800001	50900000
22	56425001	56525000
22	56450001	56550000
22	56475001	56575000
23	600001	700000
23	625001	725000
23	650001	750000
23	675001	775000
23	700001	800000
23	725001	825000
23	750001	850000
23	775001	875000
23	800001	900000
23	825001	925000
23	850001	950000
23	875001	975000
23	900001	1000000
23	925001	1025000
23	950001	1050000
23	975001	1075000
23	1000001	1100000
23	1025001	1125000
23	1050001	1150000
23	1075001	1175000
23	1100001	1200000
23	1125001	1225000
23	39850001	39950000
23	39875001	39975000
23	39900001	40000000
23	39925001	40025000
23	39950001	40050000
23	39975001	40075000
23	40000001	40100000
23	48550001	48650000
23	48575001	48675000
23	48600001	48700000
23	48625001	48725000
24	8175001	8275000
24	8200001	8300000
24	23550001	23650000
24	23575001	23675000
24	23600001	23700000
24	25350001	25450000
24	25375001	25475000
24	34225001	34325000
24	34250001	34350000
24	34275001	34375000
24	34300001	34400000
24	34325001	34425000
24	37900001	38000000
25	125001	225000
25	150001	250000
25	175001	275000
25	200001	300000
25	225001	325000
25	2875001	2975000
25	2900001	3000000
25	2925001	3025000
25	3000001	3100000
25	3600001	3700000
25	3625001	3725000
25	3650001	3750000
25	3675001	3775000
25	3700001	3800000
25	3725001	3825000
25	27175001	27275000
25	27200001	27300000
25	28725001	28825000
25	28750001	28850000
26	14125001	14225000
26	21125001	21225000
26	21250001	21350000
26	36975001	37075000
27	16975001	17075000
28	15475001	15575000
28	15500001	15600000
28	15525001	15625000
28	15550001	15650000
28	23875001	23975000
28	23900001	24000000
28	23925001	24025000
28	24075001	24175000
28	24100001	24200000
28	24125001	24225000
28	24150001	24250000
28	35875001	35975000
28	40550001	40650000
28	41175001	41275000
28	41200001	41300000
29	11875001	11975000
29	11900001	12000000
29	17750001	17850000
29	17975001	18075000
29	18000001	18100000
29	18025001	18125000
29	18050001	18150000
29	18125001	18225000

## Sheet: S11
Table S11. Genomic regions in the top 1% ZHp in Oromo goat
Chromosome	Starting Position	Ending Position
1	17475001	17575000
1	17500001	17600000
1	17525001	17625000
1	17550001	17650000
1	34850001	34950000
1	38275001	38375000
1	38300001	38400000
1	38325001	38425000
1	39050001	39150000
1	39075001	39175000
1	39100001	39200000
1	50000001	50100000
1	50575001	50675000
1	50600001	50700000
1	52975001	53075000
1	53000001	53100000
1	62800001	62900000
1	69050001	69150000
1	73900001	74000000
1	80800001	80900000
1	80825001	80925000
1	80850001	80950000
1	80875001	80975000
1	86550001	86650000
1	90225001	90325000
1	90250001	90350000
1	90275001	90375000
1	90300001	90400000
1	90325001	90425000
1	90350001	90450000
1	90375001	90475000
1	90400001	90500000
1	112400001	112500000
1	112425001	112525000
1	119700001	119800000
1	129875001	129975000
1	129900001	130000000
1	129925001	130025000
1	129950001	130050000
1	129975001	130075000
1	130000001	130100000
1	130025001	130125000
1	130050001	130150000
1	130100001	130200000
1	130125001	130225000
1	131775001	131875000
1	131800001	131900000
1	131825001	131925000
1	132075001	132175000
1	132100001	132200000
1	132125001	132225000
1	132150001	132250000
1	132175001	132275000
1	138825001	138925000
1	138850001	138950000
1	138875001	138975000
1	138900001	139000000
1	138925001	139025000
1	144025001	144125000
1	144175001	144275000
1	144200001	144300000
1	144225001	144325000
1	144250001	144350000
1	151325001	151425000
2	14100001	14200000
2	15850001	15950000
2	15875001	15975000
2	15900001	16000000
2	15925001	16025000
2	15950001	16050000
2	15975001	16075000
2	16000001	16100000
2	16025001	16125000
2	16050001	16150000
2	16075001	16175000
2	16100001	16200000
2	16125001	16225000
2	16950001	17050000
2	17000001	17100000
2	17025001	17125000
2	17050001	17150000
2	17075001	17175000
2	17100001	17200000
2	20950001	21050000
2	20975001	21075000
2	21000001	21100000
2	21025001	21125000
2	21050001	21150000
2	21075001	21175000
2	21100001	21200000
2	21125001	21225000
2	21150001	21250000
2	21175001	21275000
2	22175001	22275000
2	29475001	29575000
2	29500001	29600000
2	29525001	29625000
2	34400001	34500000
2	34425001	34525000
2	34450001	34550000
2	34475001	34575000
2	34800001	34900000
2	34825001	34925000
2	34850001	34950000
2	38700001	38800000
2	38725001	38825000
2	38750001	38850000
2	38775001	38875000
2	39325001	39425000
2	47375001	47475000
2	47400001	47500000
2	47425001	47525000
2	54925001	55025000
2	55825001	55925000
2	55850001	55950000
2	97550001	97650000
2	97575001	97675000
2	102275001	102375000
2	135750001	135850000
3	16800001	16900000
3	20275001	20375000
3	20300001	20400000
3	20325001	20425000
3	20350001	20450000
3	20375001	20475000
3	20400001	20500000
3	25600001	25700000
3	34050001	34150000
3	39850001	39950000
3	39875001	39975000
3	39900001	40000000
3	43975001	44075000
3	69475001	69575000
3	77225001	77325000
3	77275001	77375000
3	87050001	87150000
3	87075001	87175000
3	87100001	87200000
3	95400001	95500000
3	99075001	99175000
3	99100001	99200000
3	101050001	101150000
3	101075001	101175000
3	101975001	102075000
3	102000001	102100000
3	103650001	103750000
3	103675001	103775000
3	103700001	103800000
3	110800001	110900000
3	110825001	110925000
3	110850001	110950000
3	110875001	110975000
3	110900001	111000000
3	119325001	119425000
3	119350001	119450000
3	119375001	119475000
3	119400001	119500000
4	950001	1050000
4	13875001	13975000
4	13900001	14000000
4	13925001	14025000
4	13950001	14050000
4	14750001	14850000
4	14775001	14875000
4	14800001	14900000
4	14825001	14925000
4	14850001	14950000
4	14875001	14975000
4	14900001	15000000
4	43125001	43225000
4	43150001	43250000
4	43175001	43275000
4	43650001	43750000
4	43675001	43775000
4	82650001	82750000
4	89200001	89300000
4	89225001	89325000
4	89250001	89350000
4	92550001	92650000
4	92575001	92675000
4	93325001	93425000
4	93350001	93450000
4	93375001	93475000
4	93400001	93500000
4	93425001	93525000
4	93450001	93550000
4	93625001	93725000
4	93650001	93750000
4	93675001	93775000
4	93700001	93800000
4	93725001	93825000
4	93750001	93850000
4	93775001	93875000
4	93800001	93900000
4	93825001	93925000
4	94000001	94100000
4	96800001	96900000
4	96825001	96925000
4	96850001	96950000
4	99375001	99475000
4	99400001	99500000
4	115425001	115525000
4	115450001	115550000
5	50001	150000
5	1000001	1100000
5	1025001	1125000
5	1050001	1150000
5	23850001	23950000
5	25675001	25775000
5	25700001	25800000
5	25725001	25825000
5	25750001	25850000
5	26325001	26425000
5	26350001	26450000
5	26375001	26475000
5	26400001	26500000
5	26425001	26525000
5	26450001	26550000
5	36550001	36650000
5	36575001	36675000
5	36600001	36700000
5	36625001	36725000
5	36750001	36850000
5	36775001	36875000
5	36800001	36900000
5	36850001	36950000
5	36875001	36975000
5	36900001	37000000
5	36925001	37025000
5	36950001	37050000
5	36975001	37075000
5	37000001	37100000
5	37275001	37375000
5	42625001	42725000
5	42650001	42750000
5	44300001	44400000
5	47250001	47350000
5	47875001	47975000
5	57425001	57525000
5	57450001	57550000
5	57475001	57575000
5	68000001	68100000
5	75250001	75350000
5	75275001	75375000
5	75300001	75400000
5	75350001	75450000
5	91200001	91300000
5	98700001	98800000
5	111200001	111300000
5	118575001	118675000
6	26575001	26675000
6	26600001	26700000
6	26625001	26725000
6	31225001	31325000
6	31250001	31350000
6	31275001	31375000
6	31300001	31400000
6	31325001	31425000
6	31350001	31450000
6	31375001	31475000
6	31400001	31500000
6	32000001	32100000
6	32025001	32125000
6	32750001	32850000
6	32775001	32875000
6	32800001	32900000
6	32825001	32925000
6	32850001	32950000
6	44525001	44625000
6	44550001	44650000
6	44575001	44675000
6	54050001	54150000
6	54075001	54175000
6	54100001	54200000
6	54125001	54225000
6	56075001	56175000
6	88625001	88725000
6	88650001	88750000
6	91425001	91525000
6	91450001	91550000
6	91475001	91575000
6	98175001	98275000
6	98200001	98300000
6	98225001	98325000
6	98250001	98350000
6	98275001	98375000
6	98300001	98400000
6	102975001	103075000
6	103000001	103100000
6	106275001	106375000
6	106300001	106400000
7	625001	725000
7	1775001	1875000
7	19125001	19225000
7	19150001	19250000
7	19175001	19275000
7	19200001	19300000
7	19225001	19325000
7	21750001	21850000
7	21775001	21875000
7	21800001	21900000
7	21825001	21925000
7	21850001	21950000
7	21875001	21975000
7	21900001	22000000
7	44375001	44475000
7	55300001	55400000
7	55325001	55425000
7	55350001	55450000
7	55375001	55475000
7	55400001	55500000
7	55425001	55525000
7	55450001	55550000
7	55475001	55575000
7	55500001	55600000
7	55525001	55625000
7	55550001	55650000
7	55575001	55675000
7	56075001	56175000
7	56100001	56200000
7	56125001	56225000
7	56150001	56250000
7	56175001	56275000
7	64650001	64750000
7	64675001	64775000
7	66725001	66825000
7	66750001	66850000
7	66775001	66875000
7	66800001	66900000
7	66825001	66925000
7	90150001	90250000
7	90175001	90275000
7	90200001	90300000
7	90250001	90350000
7	90275001	90375000
7	90300001	90400000
7	90325001	90425000
7	94600001	94700000
7	94625001	94725000
7	94650001	94750000
7	94675001	94775000
7	94700001	94800000
7	100800001	100900000
7	100825001	100925000
7	100850001	100950000
8	2100001	2200000
8	21175001	21275000
8	36100001	36200000
8	39050001	39150000
8	43200001	43300000
8	43225001	43325000
8	43350001	43450000
8	43375001	43475000
8	51625001	51725000
8	61275001	61375000
8	61300001	61400000
8	61325001	61425000
8	73925001	74025000
8	86275001	86375000
8	86300001	86400000
8	86450001	86550000
8	89325001	89425000
8	89350001	89450000
8	89375001	89475000
8	94175001	94275000
8	94200001	94300000
9	11625001	11725000
9	16250001	16350000
9	16275001	16375000
9	24700001	24800000
9	31425001	31525000
9	47050001	47150000
9	58450001	58550000
9	58475001	58575000
9	58500001	58600000
9	58525001	58625000
9	58550001	58650000
9	58575001	58675000
9	58600001	58700000
9	64050001	64150000
9	64075001	64175000
9	66125001	66225000
9	77700001	77800000
9	77925001	78025000
9	83450001	83550000
9	83475001	83575000
9	83500001	83600000
9	86025001	86125000
9	86050001	86150000
9	86075001	86175000
9	86100001	86200000
9	86125001	86225000
9	86150001	86250000
9	86175001	86275000
9	86200001	86300000
10	34325001	34425000
10	34350001	34450000
10	38775001	38875000
10	38800001	38900000
10	38825001	38925000
10	38850001	38950000
10	38875001	38975000
10	42300001	42400000
10	44125001	44225000
10	44150001	44250000
10	44175001	44275000
10	44200001	44300000
10	44225001	44325000
10	44250001	44350000
10	44275001	44375000
10	47875001	47975000
10	48325001	48425000
10	48375001	48475000
10	48450001	48550000
10	65200001	65300000
10	65250001	65350000
10	65275001	65375000
10	65300001	65400000
10	71475001	71575000
10	71500001	71600000
10	71525001	71625000
10	71550001	71650000
10	71575001	71675000
10	71600001	71700000
10	71625001	71725000
10	84600001	84700000
10	91675001	91775000
10	100850001	100950000
10	100875001	100975000
10	100900001	101000000
10	100925001	101025000
11	12625001	12725000
11	17725001	17825000
11	24275001	24375000
11	24300001	24400000
11	24325001	24425000
11	24350001	24450000
11	37475001	37575000
11	37500001	37600000
11	37525001	37625000
11	37850001	37950000
11	37875001	37975000
11	37900001	38000000
11	37925001	38025000
11	37950001	38050000
11	37975001	38075000
11	38000001	38100000
11	38500001	38600000
11	40325001	40425000
11	40350001	40450000
11	40375001	40475000
11	43200001	43300000
11	46225001	46325000
11	51450001	51550000
11	51525001	51625000
11	61225001	61325000
11	61250001	61350000
11	61275001	61375000
11	61300001	61400000
11	61325001	61425000
11	61350001	61450000
11	61375001	61475000
11	61400001	61500000
11	62100001	62200000
11	64300001	64400000
11	64325001	64425000
11	64875001	64975000
11	64900001	65000000
11	64925001	65025000
11	64950001	65050000
11	64975001	65075000
11	65000001	65100000
11	65025001	65125000
11	69325001	69425000
11	69350001	69450000
11	69375001	69475000
11	69400001	69500000
11	69875001	69975000
11	69900001	70000000
11	69925001	70025000
11	102375001	102475000
11	102400001	102500000
11	105875001	105975000
12	5750001	5850000
12	9475001	9575000
12	9500001	9600000
12	9525001	9625000
12	9550001	9650000
12	9575001	9675000
12	10050001	10150000
12	10075001	10175000
12	10100001	10200000
12	10125001	10225000
12	10150001	10250000
12	15800001	15900000
12	15825001	15925000
12	27650001	27750000
12	27675001	27775000
12	27700001	27800000
12	50500001	50600000
12	50525001	50625000
12	50550001	50650000
12	50575001	50675000
12	50600001	50700000
12	50625001	50725000
12	50650001	50750000
12	50675001	50775000
12	50700001	50800000
12	50725001	50825000
12	50750001	50850000
12	50775001	50875000
12	50800001	50900000
12	50825001	50925000
12	50850001	50950000
12	50875001	50975000
12	50900001	51000000
12	50925001	51025000
12	50950001	51050000
12	50975001	51075000
12	51000001	51100000
12	51025001	51125000
12	51050001	51150000
12	51075001	51175000
12	51100001	51200000
12	51125001	51225000
12	51150001	51250000
12	51175001	51275000
12	51200001	51300000
12	51225001	51325000
12	51250001	51350000
12	51275001	51375000
12	54850001	54950000
12	54875001	54975000
12	54900001	55000000
12	54925001	55025000
12	54950001	55050000
12	54975001	55075000
12	55000001	55100000
12	55025001	55125000
12	60200001	60300000
12	60225001	60325000
12	60250001	60350000
12	60275001	60375000
12	60300001	60400000
12	60325001	60425000
12	60350001	60450000
12	60375001	60475000
12	60400001	60500000
12	60425001	60525000
12	60450001	60550000
12	60475001	60575000
12	60500001	60600000
12	60525001	60625000
12	60550001	60650000
12	60575001	60675000
12	60600001	60700000
12	60625001	60725000
12	60650001	60750000
12	60675001	60775000
12	60700001	60800000
12	60725001	60825000
12	60750001	60850000
12	60775001	60875000
12	60800001	60900000
12	60825001	60925000
12	60850001	60950000
12	60875001	60975000
12	66275001	66375000
12	66300001	66400000
12	66325001	66425000
12	66350001	66450000
12	66375001	66475000
13	39150001	39250000
13	39175001	39275000
13	45900001	46000000
13	45925001	46025000
13	45950001	46050000
13	45975001	46075000
13	53275001	53375000
13	53300001	53400000
13	53325001	53425000
13	53350001	53450000
13	53375001	53475000
13	53400001	53500000
13	53425001	53525000
13	53450001	53550000
13	57275001	57375000
13	57300001	57400000
13	58025001	58125000
13	58050001	58150000
13	58075001	58175000
13	59800001	59900000
13	59825001	59925000
13	59850001	59950000
13	59875001	59975000
13	59900001	60000000
13	61850001	61950000
13	61875001	61975000
13	62525001	62625000
13	62550001	62650000
13	62575001	62675000
13	62600001	62700000
13	62625001	62725000
13	68625001	68725000
13	68650001	68750000
13	77325001	77425000
13	77350001	77450000
13	77375001	77475000
13	77400001	77500000
13	77425001	77525000
14	16500001	16600000
14	17375001	17475000
14	17400001	17500000
14	17425001	17525000
14	17450001	17550000
14	17475001	17575000
14	17500001	17600000
14	17525001	17625000
14	17550001	17650000
14	17575001	17675000
14	17600001	17700000
14	17625001	17725000
14	17650001	17750000
14	17675001	17775000
14	17700001	17800000
14	32100001	32200000
14	33550001	33650000
14	33575001	33675000
14	33600001	33700000
14	33625001	33725000
14	35875001	35975000
14	43675001	43775000
14	44000001	44100000
14	44025001	44125000
14	44050001	44150000
14	44075001	44175000
14	44100001	44200000
14	46875001	46975000
14	47400001	47500000
14	47425001	47525000
14	47450001	47550000
14	47925001	48025000
14	51600001	51700000
14	51625001	51725000
14	52000001	52100000
14	52025001	52125000
14	52050001	52150000
14	60900001	61000000
14	60925001	61025000
14	60950001	61050000
14	60975001	61075000
14	73600001	73700000
14	73625001	73725000
14	73650001	73750000
14	73675001	73775000
14	73700001	73800000
14	73725001	73825000
14	87475001	87575000
14	87500001	87600000
14	87525001	87625000
14	87550001	87650000
14	87575001	87675000
14	87600001	87700000
14	88600001	88700000
14	88625001	88725000
14	88675001	88775000
14	88700001	88800000
14	88725001	88825000
14	90175001	90275000
14	90200001	90300000
14	90225001	90325000
14	90250001	90350000
14	90275001	90375000
15	14425001	14525000
15	24850001	24950000
15	25275001	25375000
15	25300001	25400000
15	25325001	25425000
15	29225001	29325000
15	29250001	29350000
15	29275001	29375000
15	29300001	29400000
15	29325001	29425000
15	29350001	29450000
15	29375001	29475000
15	29400001	29500000
15	29425001	29525000
15	29450001	29550000
15	39575001	39675000
15	39600001	39700000
15	39625001	39725000
15	39650001	39750000
15	39675001	39775000
15	39700001	39800000
15	39725001	39825000
15	39750001	39850000
15	46875001	46975000
15	46900001	47000000
15	46925001	47025000
15	54550001	54650000
15	59275001	59375000
15	59300001	59400000
15	59325001	59425000
15	59850001	59950000
15	59875001	59975000
15	59900001	60000000
15	66475001	66575000
15	66500001	66600000
15	66525001	66625000
15	66875001	66975000
15	71325001	71425000
15	71350001	71450000
15	71375001	71475000
15	81625001	81725000
15	81650001	81750000
15	81675001	81775000
15	81700001	81800000
16	39675001	39775000
16	39700001	39800000
16	39725001	39825000
16	39750001	39850000
16	39775001	39875000
16	39800001	39900000
16	40050001	40150000
16	40075001	40175000
16	45250001	45350000
16	45275001	45375000
16	48200001	48300000
16	48225001	48325000
16	48750001	48850000
16	48775001	48875000
16	48800001	48900000
16	48825001	48925000
16	55850001	55950000
17	10125001	10225000
17	36350001	36450000
17	36375001	36475000
17	36400001	36500000
17	36550001	36650000
17	36575001	36675000
17	37375001	37475000
17	37400001	37500000
18	1100001	1200000
18	15525001	15625000
18	15575001	15675000
18	15600001	15700000
18	15625001	15725000
18	15650001	15750000
18	15675001	15775000
18	15700001	15800000
18	15725001	15825000
18	15750001	15850000
18	15775001	15875000
18	15900001	16000000
18	15925001	16025000
18	15950001	16050000
18	15975001	16075000
18	16000001	16100000
18	16025001	16125000
18	16050001	16150000
18	22950001	23050000
18	22975001	23075000
18	23000001	23100000
18	23025001	23125000
18	23050001	23150000
18	23075001	23175000
18	23100001	23200000
18	26250001	26350000
18	26275001	26375000
18	26300001	26400000
18	26325001	26425000
18	26525001	26625000
18	26550001	26650000
18	26575001	26675000
18	29550001	29650000
18	29575001	29675000
18	29600001	29700000
18	36450001	36550000
18	36475001	36575000
18	36500001	36600000
18	36525001	36625000
18	36550001	36650000
18	36575001	36675000
18	36600001	36700000
18	36625001	36725000
18	36650001	36750000
18	36675001	36775000
18	36700001	36800000
18	36725001	36825000
18	36900001	37000000
18	36925001	37025000
18	36950001	37050000
18	55250001	55350000
18	55275001	55375000
18	56200001	56300000
18	66475001	66575000
18	67100001	67200000
18	67125001	67225000
18	67150001	67250000
19	825001	925000
19	850001	950000
19	875001	975000
19	1875001	1975000
19	1900001	2000000
19	1925001	2025000
19	1950001	2050000
19	18250001	18350000
19	18275001	18375000
19	18300001	18400000
19	18325001	18425000
19	18350001	18450000
19	18375001	18475000
19	18400001	18500000
19	18425001	18525000
19	18775001	18875000
19	19825001	19925000
19	19850001	19950000
19	19875001	19975000
19	19900001	20000000
19	19925001	20025000
19	19950001	20050000
19	19975001	20075000
19	20000001	20100000
19	27000001	27100000
19	27050001	27150000
19	27125001	27225000
19	27150001	27250000
19	27175001	27275000
19	27200001	27300000
19	27225001	27325000
19	27250001	27350000
20	30175001	30275000
20	32700001	32800000
20	32725001	32825000
20	51825001	51925000
20	51850001	51950000
20	51875001	51975000
20	51900001	52000000
20	53125001	53225000
20	53150001	53250000
20	53175001	53275000
20	56000001	56100000
20	56025001	56125000
20	56050001	56150000
20	58375001	58475000
20	58400001	58500000
20	58425001	58525000
20	71475001	71575000
20	71500001	71600000
20	71525001	71625000
20	71550001	71650000
20	71575001	71675000
20	71700001	71800000
21	1	100000
21	25001	125000
21	50001	150000
21	75001	175000
21	100001	200000
21	125001	225000
21	21650001	21750000
21	24250001	24350000
21	24275001	24375000
21	24300001	24400000
21	24325001	24425000
21	40625001	40725000
21	40650001	40750000
21	40675001	40775000
21	40700001	40800000
21	41150001	41250000
21	56650001	56750000
21	56675001	56775000
21	66875001	66975000
21	66900001	67000000
21	68575001	68675000
21	68600001	68700000
21	68625001	68725000
21	69000001	69100000
22	17150001	17250000
22	17175001	17275000
22	17200001	17300000
22	17225001	17325000
22	20025001	20125000
22	20050001	20150000
22	20075001	20175000
22	31375001	31475000
22	31400001	31500000
22	31425001	31525000
22	31450001	31550000
22	31475001	31575000
22	31500001	31600000
22	31525001	31625000
22	56450001	56550000
22	56475001	56575000
23	575001	675000
23	600001	700000
23	625001	725000
23	800001	900000
23	825001	925000
23	850001	950000
23	875001	975000
23	900001	1000000
23	925001	1025000
23	950001	1050000
23	33675001	33775000
23	36900001	37000000
23	48450001	48550000
23	48475001	48575000
23	48500001	48600000
23	48525001	48625000
23	48550001	48650000
23	48575001	48675000
23	48600001	48700000
23	48625001	48725000
23	48650001	48750000
23	48675001	48775000
23	48700001	48800000
23	48725001	48825000
23	48750001	48850000
23	48775001	48875000
24	150001	250000
24	8175001	8275000
24	8200001	8300000
24	25100001	25200000
24	25125001	25225000
24	25300001	25400000
24	25325001	25425000
24	25350001	25450000
24	37825001	37925000
24	37850001	37950000
24	37875001	37975000
24	37900001	38000000
24	37925001	38025000
24	37950001	38050000
24	44050001	44150000
24	51125001	51225000
24	51150001	51250000
25	150001	250000
25	175001	275000
25	3425001	3525000
25	34700001	34800000
25	34725001	34825000
25	34750001	34850000
25	34775001	34875000
25	39950001	40050000
26	28225001	28325000
26	28250001	28350000
26	28275001	28375000
26	28300001	28400000
26	29200001	29300000
26	30350001	30450000
26	30375001	30475000
26	30400001	30500000
26	34925001	35025000
26	37450001	37550000
26	37475001	37575000
26	37500001	37600000
26	37525001	37625000
26	41325001	41425000
26	44825001	44925000
27	25675001	25775000
27	25700001	25800000
27	25725001	25825000
27	25750001	25850000
27	25775001	25875000
27	44575001	44675000
28	10450001	10550000
29	8925001	9025000
29	8950001	9050000
29	11850001	11950000
29	11875001	11975000
29	17775001	17875000
29	17800001	17900000
29	28325001	28425000
29	28350001	28450000
29	31075001	31175000
29	31100001	31200000
29	31125001	31225000
29	39525001	39625000
29	39550001	39650000
29	47000001	47100000
29	47025001	47125000
