# Supplementary material for: Whole-genome resequencing reveals genomic variation and dynamics in Ethiopian indigenous goats
Source: Front Genet. 2024 May 24;15:1353026. doi: 10.3389/fgene.2024.1353026 (PMC11156998; doi:10.3389/fgene.2024.1353026)
Supplement: Supplementary file 8 [file Table11.XLSX]

## Sheet: S15
Table S15. Putative genomic regions associated with Arab goat genes under selection based on the overlap of the top 1% ZFst and the bottom 1% ZHp
Chromosome	Start position	End position	Gene name	No. of genes
1	44355714	44939650	TFG, TBC1D23, NIT2, ADGRG7	4
	68973505	69087800	ITGB5	1
	131764091	131891347	SLC35G2, NCK1, IL20RB	3
	148323099	148472293	DOP1B, CBR3	3
2	15749601	16149196	DIS3L2, SNORA62, NPPC	3
3	20286056	20430312	TMEM69, IPP, NASP	3
	48335064	48335170	U6	1
	85756701	90862829	EEIG2, MAGI3	2
	98080509	98152771	CHD1L	1
4	366540	446244	ESYT2	1
	2747140	2758622	INSIG1	1
	14907380	14979328	TRBV3-1, PRSS58	2
	54187644	54374745	ZNRF2, NOD1	2
	68849794	74079696	ST7, SRPK2, KMT2E	3
	89335593	89335699	U6	1
	112052909	112467301	CDK14	1
5	25715620	26544667	HOXC5, HOXC10, HOXC12, ZNF740, MIR196A2, HOXC6, ITGB7, ESPL1, HOXC9, AAAS, PFDN5, RARG, HOXC11, HOXC13, HOXC4, MYG1, HOXC8, SP7	18
6	21663422	21736744	TACR3	1
7	89884404	89937764	GNA15, NCLN	2
	94555752	94786266	MRPL4, EIF3G, SNORD105, PPAN, U6, RAVER1, ICAM4, ICAM3, S1PR2, ICAM1, P2RY11, ZGLP1, TYK2, SNORD105B, ANGPTL6, DNMT1, ICAM5, FDX2, SHFL	19
8	91137177	91337766	GRIN3A	1
9	83501112	83603385	IGF2R	1
10	44259012	55081678	U6, DMXL2, LEO1, SCG3, MAPK6, VPS13C	6
	64606507	64681721	TMEM62, EPB42, CCNDBP1	3
	83337436	83493038	LRRC49	1
	94732146	94733510	GCNT4	1
11	37613539	37734326	CCDC88A	1
	48350715	48436190	POLR1A	1
	86378564	86836065	SNORA80B, KCNF1, NOL10, HPCAL1	4
12	10055251	10199243	GPR183, GPR18, UBAC2	3
13	39841339	40269066	XRN2, KIZ, RALGAPA2, NKX2-4, PAX1, NKX2-2	6
	47431060	47627023	TRMT6, SHLD1, CHGB	3
	59896503	59936560	TBC1D20, RBCK1	2
14	16431338	16744355	STK3	1
	45459722	45487902	RDH10	1
	60822426	60907553	ST18	1
	73523555	73755909	SLA, TG	2
	88768841	88768947	U6	1
15	12801455	12801564	5S_rRNA	1
	59793837	59900416	BCO2, TEX12, IL18	3
	67255207	67255310	U6	1
	81681821	81688735	OR4A15	1
16	40146708	40189776	MIIP, MFN2	2
	48144626	49063356	PLCH2, RER1, PRDM16, MORN1, SKI	5
17	12308703	12588074	MED13L	1
18	3315798	3381374	RFWD3, FA2H, MLKL	3
	35786292	35958901	PDP2, NAE1, CIAO2B, RRAD, CES4A, CES2, CA7, CDH16, CES3	9
19	19819781	19997912	SNORD42, ALDOC, SNORD4A, RSKR, UNC119, RAB34, SDF2, PIGS, NEK8, SNORD4B, TRAF4, FOXN1, PROCA1, SPAG5, SUPT6H, TLCD1, BLTP2, 5S_rRNA	18
	20003280	20176931	FAM222B, MIR144, SEZ6, DHRS13, FLOT2, PHF12, ERAL1	7
	35099940	35225375	MBTD1, UTP18	2
20	6753922	6861599	GFM2, FAM169A	2
21	46298081	46452158	SLC25A21	1
	54230997	54356043	SNORD127, PRPF39, TOGARAM1, FKBP3	4
	67744831	67857669	TDRD9, RD3L	2
22	31527873	31755428	MITF	1
	43583707	43754824	DNAH12	1
	49830718	49879770	CISH, HEMK1, C3orf18	3
24	22024949	22028276	ZNF24	1
	25006472	25649126	GAREM1, MEP1B, RNF138, RNF125, TRAPPC8	5
25	1844437	1924827	CCNF, TEDC2, NTN3, TBC1D24, ATP6V0C, AMDHD2, PDPK1	7
	3490281	3574005	NMRAL1, CDIP1, DNAJA3, HMOX2	4
	27158253	27264350	TRIM72, PYCARD, ITGAM	3
27	25605393	25928982	PDGFRL, MTMR7, SLC7A2	3
28	10155746	10318781	MAT1A, CGN	2
29	42553628	42647638	SPINDOC, RCOR2, MARK2	3
				206

## Sheet: S16
Table S16. Putative genomic regions associated with Fellata goat genes under selection based on the overlap of the top 1% ZFst and the bottom 1% ZHp
Chromosome	Start position	End position	Gene name	No. of genes
2	73996760	74124498	RAB3GAP1	1
3	46664272	46727502	chi-mir-186, PTGER3	2
	95932656	95932759	U6	1
4	63613398	64218243	ZNF277, DOCK4	2
	79231247	79335525	GNAI1	1
5	1050404	1218133	ZFC3H1, THAP2, TMEM19, RAB21	4
	25525457	25602592	CBX5, SMUG1	2
	118804298	118895188	MAPK8IP2, CHKB, ARSA, SYCE3, CPT1B	5
6	44554179	44609024	DHX15	1
	98183750	98332586	SNORA70, COPS4, THAP9, LIN54	4
7	57733171	57916324	U4, ARAP3, FCHSD1, HDAC3, DIAPH1, RELL2	6
	66804620	66902627	POLR2E, CBARP, SBNO2, STK11, GPX4	5
	102077407	102211410	EPS15L1, KLF2	2
9	83501112	86272172	IGF2R, QKI	2
10	21669547	21759424	U6, SUSD6	2
11	4315997	4450573	TXNDC9, EIF5BLYG1	2
	37613539	38663454	CCDC88A, CCDC85A, EFEMP1	3
	51444000	51444115	5S_rRNA	1
12	50291042	50512494	PARP4, PSPC1, MPHOSPH8, ZMYM5	4
13	39841339	40130800	XRN2, KIZ, NKX2-2, NKX2-4	4
	59896503	59936560	TBC1D20, RBCK1	2
14	45459722	45487902	RDH10	1
	73523555	73755909	SLA, TG	2
	90147751	90291047	LMBRD1	1
15	19748353	19799289	WT1	1
16	48144626	48482340	PRDM16	1
	69373546	69514842	SPATA45, TATDN3, NSL1, BATF3	4
17	52626262	52695380	NAA15	1
18	26840087	27067420	ADGRG5, DRC7, CCDC102A, KATNB1, ADGRG1, ADGRG3	6
	36690545	36872679	NFATC3, DUS2, DPEP2, DPEP3, DDX28, SLC12A4	6
	55151936	55373345	INAFM1, C5AR2, CCDC9, ZC3H4, C5AR1, SAE1	6
19	13065661	13278456	ACACA, U4	2
20	27887872	28004235	5S_Rrna, U6	2
	33614694	33750099	PRKAA1, TTC33, CARD6, PTGER4, SNORD72	5
21	21709208	21793853	ZNF592, ALPK3	2
23	788570	1217296	GMDS	1
24	23154148	23619948	NOL4	1
25	2860875	3091059	SLX4, CREBBP, DNASE1, TRAP1	4
27	16989918	17222406	NRG1	1
28	15079519	15641880	ADK, AP3M1	2
	40479813	40913487	DISC1	1
29	17963904	18122361	PAK1	1
				107

## Sheet: S17
Table S17. Putative genomic regions associated with Oromo goat genes under selection based on the overlap of the top 1% ZFst and the bottom 1% ZHp
Chromosome	Start position	End position	Gene name	No. of genes
1	138854560	144339971	PSMG1, LRRC3, BRWD1, TRPM2, CFAP410	5
2	15749601	16229444	SNORA62, COPS7B, NPPC, DIS3L2	4
	29436616	29510304	PNKD, AAMP, TMBIM1, GPBAR1	4
	38840366	39372722	U6, PIKFYVE	2
3	20388663	25674476	IPP, DCAF6, C1orf185	3
	39903858	40142396	CACHD1	1
	99059176	99166571	ANKRD34A, HJV, LIX1L, RBM8A, TXNIP, ITGA10	6
	103647594	119533773	DENND4B, SLC39A1, JTB, RAB13, NUP210L, CRTC2, CREB3L4, DCAF6	8
4	13938960	14979328	TAS2R40, GSTK1, TRBV3-1, PRSS58	4
	43701603	43708870	RAMP3	1
	82535617	82914151	PCLO	1
	89335593	89335699	U6	1
5	25715620	26527099	HOXC5, HOXC10, HOXC12, MIR196A2, HOXC6, ESPL1, HOXC9, AAAS, PFDN5, RARG, HOXC11, HOXC13, HOXC4, MYG1, HOXC8, SP7	16
	68065987	68066121	5S_rRNA	1
	98723332	98732370	CD69	1
6	31264405	32938634	U6, GRID2	2
	44554179	44609024	DHX15	1
	88698229	88880529	COX18, ANKRD17	2
	91369962	91544475	ART3, NUP54	2
	98183750	98352796	SNORA70, COPS4, THAP9, PLAC8, LIN54	5
7	56060015	56169881	NR3C1	1
	94656743	94637219	MRPL4, U6, RAVER1, ICAM4, ICAM3, S1PR2, ICAM1, ZGLP1, TYK2, DNMT1, ICAM5, FDX2	12
8	86263494	94216339	OR13C3, AUH	2
9	58480587	58849767	EYA4	1
	83501112	86272172	5S_Rrna, IGF2R, QKI	3
10	47966794	47966907	5S_rRNA	1
	65226105	65420945	CAPN3, GANC, ZNF106	3
11	24352326	24364366	PKDCC	1
	37531552	40427356	MTIF2, CLHC1, RPS27A, VRK2	4
	61346461	69376339	LBH, WDPCP	2
	102376287	102505019	TSC1, GTF3C5, GFI1B	3
12	10055251	10199243	GPR183, GPR18, UBAC2	3
	54897606	55105184	FLT1	1
13	45929488	46232588	DIP2C	1
	59896503	59936560	TBC1D20, TRIB3, RBCK1	3
	68710993	68711099	U6	1
14	17621213	17621347	SNORA70	1
	73523555	73755909	SLA, TG	2
	88768841	90291047	U6, LMBRD1	2
15	29227375	29398307	KCNE3, P4HA3, PGM2L1	3
	46662363	46875229	U6, PLEKHA7, PIK3C2A, SNORD14	4
	54568062	59978148	SIK3, SDHD, BCO2, TEX12, IL18	5
	66461880	66516648	PIWIL4	1
	81681821	81754559	U6, OR4A15	2
16	39697373	39698822	SNORA59A, VPS13D	2
	48144626	48482340	PRDM16	1
	55712431	55942357	COP1	1
18	66553231	67216595	U6, SLC27A5, MZF1, CHMP2A, TRIM28, ZNF132, UBE2M, ZBTB45, ZNF446	9
19	15613731	15687146	ACSF3, CDH15, SLC22A31	3
	18279378	18526212	NF1	1
	36532286	36982624	PRMT7, DDX28, SLC7A6, THAP11, NRN1L, LCAT, TSNAXIP1, EDC4, DPEP2, SMPD3, RANBP10, SLC7A6OS, PSKH1, NFATC3, DUS2, PSMB10, DPEP3,SLC12A4	18
21	40636763	40824472	SCFD1, G2E3	2
	66872790	66989530	AMN, CDC42BPB	2
22	31527873	31755428	MITF	1
23	788570	1217296	GMDS	1
	33678914	33731748	TREM2, TREML1, TREML2	3
24	25006472	25238535	GAREM1	1
	37906199	38247459	TGIF1, DLGAP1	2
26	29219910	30521577	U6, FBXW4, PKD2L1, BLOC1S2, SCD, CWF19L1	6
	37393573	37603675	IDE, MARCHF5	2
29	8945758	9042425	PICALM	1
	11852996	11969063	ANKRD42, PCF11, CCDC90B	3
	28349933	28434891	SOLD1, ACRV1, STT3A, CHEK1	4
				195
