# Supplementary material for: Whole-genome resequencing reveals genomic variation and dynamics in Ethiopian indigenous goats
Source: Front Genet. 2024 May 24;15:1353026. doi: 10.3389/fgene.2024.1353026 (PMC11156998; doi:10.3389/fgene.2024.1353026)
Supplement: Supplementary file 12 [file Table10.XLSX]

## Sheet: S12
Table S12. Overlapping genomic regions between 1% ZHp and ZFst for the Arab goat
Chromosome	Starting position	Ending position
1	44300001	44400000
1	44325001	44425000
1	44875001	44975000
1	69050001	69150000
1	90325001	90425000
1	90350001	90450000
1	131775001	131875000
1	131800001	131900000
1	131825001	131925000
1	148225001	148325000
1	148250001	148350000
2	16075001	16175000
2	21050001	21150000
2	21075001	21175000
2	21100001	21200000
2	21125001	21225000
2	21200001	21300000
2	21225001	21325000
2	21250001	21350000
2	21275001	21375000
2	21300001	21400000
2	21325001	21425000
2	21350001	21450000
2	21375001	21475000
2	21400001	21500000
2	117950001	118050000
3	20275001	20375000
3	20375001	20475000
3	20400001	20500000
3	48150001	48250000
3	48175001	48275000
3	48300001	48400000
3	48325001	48425000
3	48350001	48450000
3	48375001	48475000
3	85725001	85825000
3	90750001	90850000
3	90775001	90875000
3	98075001	98175000
4	275001	375000
4	300001	400000
4	325001	425000
4	350001	450000
4	2700001	2800000
4	14875001	14975000
4	14900001	15000000
4	54200001	54300000
4	54225001	54325000
4	54250001	54350000
4	54275001	54375000
4	69000001	69100000
4	74000001	74100000
4	74025001	74125000
4	89200001	89300000
4	89225001	89325000
4	89250001	89350000
4	92375001	92475000
4	99375001	99475000
4	99400001	99500000
4	112250001	112350000
5	25625001	25725000
5	25650001	25750000
5	25675001	25775000
5	25700001	25800000
5	25725001	25825000
5	25750001	25850000
5	25775001	25875000
5	26425001	26525000
5	26450001	26550000
6	21725001	21825000
6	21750001	21850000
6	21775001	21875000
6	28525001	28625000
6	80875001	80975000
7	55525001	55625000
7	55550001	55650000
7	55575001	55675000
7	56100001	56200000
7	56125001	56225000
7	56150001	56250000
7	89900001	90000000
7	94550001	94650000
7	94575001	94675000
7	94600001	94700000
7	94625001	94725000
7	94650001	94750000
7	94675001	94775000
8	91300001	91400000
9	18400001	18500000
9	18425001	18525000
9	18450001	18550000
9	18475001	18575000
9	83500001	83600000
10	44425001	44525000
10	44775001	44875000
10	54875001	54975000
10	54900001	55000000
10	64550001	64650000
10	64575001	64675000
10	83350001	83450000
10	83375001	83475000
10	83400001	83500000
10	94600001	94700000
10	94625001	94725000
10	94650001	94750000
11	12625001	12725000
11	12650001	12750000
11	12675001	12775000
11	16525001	16625000
11	16550001	16650000
11	37700001	37800000
11	37725001	37825000
11	37750001	37850000
11	48375001	48475000
11	48475001	48575000
11	86350001	86450000
11	86650001	86750000
11	86675001	86775000
11	86700001	86800000
11	86725001	86825000
11	86750001	86850000
11	86775001	86875000
12	10050001	10150000
12	10075001	10175000
12	10100001	10200000
12	10125001	10225000
12	15950001	16050000
12	15975001	16075000
12	16000001	16100000
12	16025001	16125000
12	16050001	16150000
12	16075001	16175000
13	39250001	39350000
13	39275001	39375000
13	39800001	39900000
13	39825001	39925000
13	39850001	39950000
13	39875001	39975000
13	39900001	40000000
13	39925001	40025000
13	39950001	40050000
13	39975001	40075000
13	40000001	40100000
13	40025001	40125000
13	40225001	40325000
13	40250001	40350000
13	47500001	47600000
13	47525001	47625000
13	58275001	58375000
13	59800001	59900000
13	59825001	59925000
13	59850001	59950000
14	16525001	16625000
14	35800001	35900000
14	35825001	35925000
14	35850001	35950000
14	45400001	45500000
14	60875001	60975000
14	73600001	73700000
14	73625001	73725000
14	73650001	73750000
14	88650001	88750000
14	88700001	88800000
15	12750001	12850000
15	59850001	59950000
15	67175001	67275000
15	71175001	71275000
15	72500001	72600000
15	81600001	81700000
15	81625001	81725000
15	81650001	81750000
15	81675001	81775000
15	81700001	81800000
15	81725001	81825000
15	81750001	81850000
16	40075001	40175000
16	40100001	40200000
16	48200001	48300000
16	48225001	48325000
16	48250001	48350000
16	48900001	49000000
16	48925001	49025000
17	12350001	12450000
17	12375001	12475000
17	12400001	12500000
18	3325001	3425000
18	29500001	29600000
18	29525001	29625000
18	29550001	29650000
18	29575001	29675000
18	35800001	35900000
18	35825001	35925000
18	35850001	35950000
19	19800001	19900000
19	19825001	19925000
19	19950001	20050000
19	19975001	20075000
19	20000001	20100000
19	20025001	20125000
19	20050001	20150000
19	20075001	20175000
19	20100001	20200000
19	35100001	35200000
20	6700001	6800000
20	6725001	6825000
20	6750001	6850000
20	26450001	26550000
20	26475001	26575000
20	26500001	26600000
20	26525001	26625000
20	26550001	26650000
21	40050001	40150000
21	40075001	40175000
21	46300001	46400000
21	54225001	54325000
21	54250001	54350000
21	67750001	67850000
21	67775001	67875000
22	31475001	31575000
22	31500001	31600000
22	31525001	31625000
22	31550001	31650000
22	43600001	43700000
22	49825001	49925000
24	21950001	22050000
24	25200001	25300000
24	25225001	25325000
24	25250001	25350000
24	25275001	25375000
24	25300001	25400000
24	25325001	25425000
24	25350001	25450000
24	25375001	25475000
24	25500001	25600000
24	51125001	51225000
25	1825001	1925000
25	1850001	1950000
25	3500001	3600000
25	27150001	27250000
25	27175001	27275000
26	41325001	41425000
26	41350001	41450000
27	25650001	25750000
27	25675001	25775000
27	25725001	25825000
27	25750001	25850000
28	10175001	10275000
28	10200001	10300000
28	10225001	10325000
29	42550001	42650000

## Sheet: S13
Table S13. Overlapping genomic regions between 1% ZHp and ZFst for the Fellata goat
Chromosome	Starting position	Ending position
2	21050001	21150000
2	21075001	21175000
2	21100001	21200000
2	21125001	21225000
2	34850001	34950000
2	34875001	34975000
2	34900001	35000000
2	74000001	74100000
2	74025001	74125000
3	46675001	46775000
3	46700001	46800000
3	46725001	46825000
3	95825001	95925000
3	95850001	95950000
4	40725001	40825000
4	40750001	40850000
4	64075001	64175000
4	64100001	64200000
4	79225001	79325000
5	1100001	1200000
5	2825001	2925000
5	25550001	25650000
5	118800001	118900000
6	175001	275000
6	44500001	44600000
6	44525001	44625000
6	48500001	48600000
6	48525001	48625000
6	48550001	48650000
6	48575001	48675000
6	48600001	48700000
6	48625001	48725000
6	48650001	48750000
6	98200001	98300000
6	98225001	98325000
7	55525001	55625000
7	55550001	55650000
7	56350001	56450000
7	56375001	56475000
7	57675001	57775000
7	57700001	57800000
7	57725001	57825000
7	66800001	66900000
7	102050001	102150000
7	102075001	102175000
9	42575001	42675000
9	83450001	83550000
9	83475001	83575000
9	83500001	83600000
9	86100001	86200000
9	86125001	86225000
10	21650001	21750000
10	21675001	21775000
10	71200001	71300000
10	71225001	71325000
11	4325001	4425000
11	4350001	4450000
11	17675001	17775000
11	17700001	17800000
11	25525001	25625000
11	32975001	33075000
11	33000001	33100000
11	37725001	37825000
11	37750001	37850000
11	38000001	38100000
11	38025001	38125000
11	38050001	38150000
11	38275001	38375000
11	38300001	38400000
11	38325001	38425000
11	38350001	38450000
11	38375001	38475000
11	38400001	38500000
11	38425001	38525000
11	51375001	51475000
11	51400001	51500000
11	51425001	51525000
11	51450001	51550000
11	51475001	51575000
11	51500001	51600000
12	50275001	50375000
12	50300001	50400000
12	50325001	50425000
12	50350001	50450000
12	50375001	50475000
12	50400001	50500000
12	50425001	50525000
12	50450001	50550000
13	39875001	39975000
13	39900001	40000000
13	39925001	40025000
13	39950001	40050000
13	39975001	40075000
13	40000001	40100000
13	40025001	40125000
13	59825001	59925000
13	59850001	59950000
14	35825001	35925000
14	35850001	35950000
14	45400001	45500000
14	47400001	47500000
14	47425001	47525000
14	47450001	47550000
14	73550001	73650000
14	73575001	73675000
14	73600001	73700000
14	73625001	73725000
14	73650001	73750000
14	90175001	90275000
15	19725001	19825000
16	48225001	48325000
16	48250001	48350000
16	69350001	69450000
16	69375001	69475000
16	69400001	69500000
16	69425001	69525000
17	43700001	43800000
17	52625001	52725000
18	26825001	26925000
18	26850001	26950000
18	26875001	26975000
18	26900001	27000000
18	26925001	27025000
18	26950001	27050000
18	36700001	36800000
18	55150001	55250000
18	55175001	55275000
18	55200001	55300000
18	55225001	55325000
18	55250001	55350000
18	55275001	55375000
19	13150001	13250000
19	13175001	13275000
20	27750001	27850000
20	27775001	27875000
20	27800001	27900000
20	27825001	27925000
20	27850001	27950000
20	27875001	27975000
20	27900001	28000000
20	27925001	28025000
20	33600001	33700000
20	33625001	33725000
20	33650001	33750000
21	200001	300000
21	21700001	21800000
23	925001	1025000
23	950001	1050000
23	975001	1075000
23	1000001	1100000
23	1025001	1125000
24	23550001	23650000
24	23575001	23675000
24	23600001	23700000
24	34250001	34350000
24	34275001	34375000
24	34300001	34400000
24	34325001	34425000
25	2875001	2975000
25	2900001	3000000
25	2925001	3025000
25	3000001	3100000
27	16975001	17075000
28	15500001	15600000
28	15525001	15625000
28	24075001	24175000
28	24100001	24200000
28	24125001	24225000
28	40550001	40650000
29	17975001	18075000
29	18000001	18100000
29	18025001	18125000
29	18050001	18150000
29	18125001	18225000

## Sheet: S14
Table S14. Overlapping genomic regions between 1% ZHp and ZFst for the Oromo goat
Chromosome	Starting position	Ending position
1	38325001	38425000
1	39050001	39150000
1	39075001	39175000
1	90225001	90325000
1	90250001	90350000
1	90275001	90375000
1	90300001	90400000
1	90325001	90425000
1	90350001	90450000
1	90375001	90475000
1	90400001	90500000
1	138825001	138925000
1	138850001	138950000
1	144025001	144125000
1	144175001	144275000
1	144200001	144300000
1	144225001	144325000
1	144250001	144350000
1	151325001	151425000
2	15875001	15975000
2	15925001	16025000
2	15950001	16050000
2	15975001	16075000
2	16050001	16150000
2	16075001	16175000
2	16100001	16200000
2	16125001	16225000
2	21050001	21150000
2	29475001	29575000
2	29500001	29600000
2	29525001	29625000
2	34400001	34500000
2	34425001	34525000
2	34450001	34550000
2	34475001	34575000
2	38725001	38825000
2	38750001	38850000
2	38775001	38875000
2	39325001	39425000
2	55825001	55925000
2	55850001	55950000
3	20375001	20475000
3	20400001	20500000
3	25600001	25700000
3	39850001	39950000
3	39875001	39975000
3	99075001	99175000
3	103650001	103750000
3	119375001	119475000
4	13925001	14025000
4	13950001	14050000
4	14875001	14975000
4	43675001	43775000
4	82650001	82750000
4	89200001	89300000
4	89225001	89325000
4	89250001	89350000
4	99375001	99475000
5	25700001	25800000
5	25725001	25825000
5	25750001	25850000
5	26425001	26525000
5	37275001	37375000
5	68000001	68100000
5	75350001	75450000
5	98700001	98800000
6	31400001	31500000
6	32850001	32950000
6	44525001	44625000
6	54050001	54150000
6	54075001	54175000
6	54100001	54200000
6	54125001	54225000
6	88625001	88725000
6	88650001	88750000
6	91475001	91575000
6	98175001	98275000
6	98200001	98300000
6	98225001	98325000
6	98250001	98350000
6	98275001	98375000
6	98300001	98400000
6	106275001	106375000
7	625001	725000
7	19125001	19225000
7	19150001	19250000
7	19175001	19275000
7	19200001	19300000
7	55350001	55450000
7	55375001	55475000
7	55400001	55500000
7	55425001	55525000
7	55450001	55550000
7	55525001	55625000
7	55550001	55650000
7	55575001	55675000
7	56075001	56175000
7	56100001	56200000
7	56125001	56225000
7	56150001	56250000
7	94600001	94700000
7	94625001	94725000
7	94650001	94750000
7	94675001	94775000
8	2100001	2200000
8	21175001	21275000
8	86275001	86375000
8	86300001	86400000
8	94200001	94300000
9	11625001	11725000
9	31425001	31525000
9	47050001	47150000
9	58500001	58600000
9	58525001	58625000
9	58550001	58650000
9	58575001	58675000
9	83450001	83550000
9	83475001	83575000
9	83500001	83600000
9	86075001	86175000
9	86100001	86200000
9	86125001	86225000
9	86150001	86250000
9	86175001	86275000
10	38800001	38900000
10	38825001	38925000
10	38850001	38950000
10	38875001	38975000
10	47875001	47975000
10	65250001	65350000
10	65275001	65375000
10	65300001	65400000
10	100850001	100950000
10	100875001	100975000
11	12625001	12725000
11	24325001	24425000
11	37500001	37600000
11	40325001	40425000
11	40350001	40450000
11	40375001	40475000
11	51450001	51550000
11	61325001	61425000
11	61350001	61450000
11	61375001	61475000
11	61400001	61500000
11	69325001	69425000
11	69350001	69450000
11	69375001	69475000
11	69400001	69500000
11	69925001	70025000
11	102375001	102475000
11	102400001	102500000
12	10050001	10150000
12	10075001	10175000
12	10100001	10200000
12	10125001	10225000
12	10150001	10250000
12	15800001	15900000
12	15825001	15925000
12	27650001	27750000
12	27675001	27775000
12	27700001	27800000
12	54975001	55075000
13	45925001	46025000
13	45950001	46050000
13	59800001	59900000
13	59825001	59925000
13	59850001	59950000
13	59875001	59975000
13	68625001	68725000
13	68650001	68750000
14	17425001	17525000
14	17450001	17550000
14	17475001	17575000
14	17500001	17600000
14	17525001	17625000
14	17550001	17650000
14	17575001	17675000
14	17600001	17700000
14	17625001	17725000
14	17650001	17750000
14	17675001	17775000
14	17700001	17800000
14	44000001	44100000
14	44025001	44125000
14	44050001	44150000
14	47400001	47500000
14	47425001	47525000
14	47450001	47550000
14	73600001	73700000
14	73625001	73725000
14	73650001	73750000
14	88675001	88775000
14	88700001	88800000
14	90175001	90275000
14	90200001	90300000
14	90225001	90325000
14	90250001	90350000
14	90275001	90375000
15	14425001	14525000
15	25300001	25400000
15	25325001	25425000
15	29225001	29325000
15	29250001	29350000
15	29275001	29375000
15	29300001	29400000
15	46875001	46975000
15	46925001	47025000
15	54550001	54650000
15	59850001	59950000
15	59875001	59975000
15	66475001	66575000
15	66500001	66600000
15	66525001	66625000
15	81625001	81725000
15	81650001	81750000
15	81675001	81775000
15	81700001	81800000
16	39675001	39775000
16	39750001	39850000
16	39775001	39875000
16	48200001	48300000
16	48225001	48325000
16	55850001	55950000
18	15650001	15750000
18	15675001	15775000
18	15700001	15800000
18	15725001	15825000
18	15750001	15850000
18	23000001	23100000
18	23025001	23125000
18	29550001	29650000
18	29575001	29675000
18	36500001	36600000
18	36550001	36650000
18	36575001	36675000
18	36600001	36700000
18	36625001	36725000
18	36650001	36750000
18	36675001	36775000
18	36700001	36800000
18	36725001	36825000
18	36925001	37025000
18	36950001	37050000
18	66475001	66575000
18	67100001	67200000
18	67125001	67225000
18	67150001	67250000
19	1925001	2025000
19	1950001	2050000
19	18425001	18525000
20	56025001	56125000
20	56050001	56150000
21	25001	125000
21	40625001	40725000
21	40650001	40750000
21	40675001	40775000
21	40700001	40800000
21	66875001	66975000
22	31400001	31500000
22	31425001	31525000
22	31450001	31550000
22	31475001	31575000
22	31500001	31600000
22	31525001	31625000
23	925001	1025000
23	950001	1050000
23	33675001	33775000
24	25100001	25200000
24	25125001	25225000
24	37875001	37975000
24	37925001	38025000
26	29200001	29300000
26	30350001	30450000
26	30375001	30475000
26	30400001	30500000
26	37450001	37550000
26	37475001	37575000
26	37500001	37600000
26	37525001	37625000
29	8925001	9025000
29	8950001	9050000
29	11850001	11950000
29	11875001	11975000
29	28350001	28450000
