# Supplementary material for: Whole-genome resequencing reveals genomic variation and dynamics in Ethiopian indigenous goats
Source: Front Genet. 2024 May 24;15:1353026. doi: 10.3389/fgene.2024.1353026 (PMC11156998; doi:10.3389/fgene.2024.1353026)
Supplement: Supplementary file 13 [file Table12.XLSX]

## Sheet: S18
Supplementary Table S18: Enriched Biological Process (BP) terms (GOTERM_BP_DIRECT) and their enrichment scores following DAVID analysis for genes identified in Ethiopian indigenous goats
ID	Term	Count	%	P-Value	Bonferroni	Genes
GO:0009952	anterior/posterior pattern specification	6	4.8	0.0001	0.044	HOXC12, HOXC13, HOXC4, HOXC6, HOXC9, RARG
GO:0032819	positive regulation of natural killer cell proliferation	2	1.6	0.041	1	IL18, TYK2
GO:0051142	positive regulation of NK T cell proliferation	2	1.6	0.041	1	IL18, TYK2
GO:0098609	cell-cell adhesion	3	2.4	0.047	1	ICAM3, ICAM4, ICAM5
GO:0070314	G1 to G0 transition	2	1.6	0.048	1	STK11, SMPD3
GO:0000122	negative regulation of transcription by RNA polymerase II	7	5.6	0.062	1	DNMT1, KLF2, PHF12, CBX5, HDAC3, RARG, ZGLP1
GO:0035264	multicellular organism growth	3	2.4	0.086	1	KLF2, RARG, SMPD3
GO:0060079	excitatory postsynaptic potential	2	1.6	0.087	1	MAPK8IP2, SEZ6
GO:0007166	cell surface receptor signaling pathway	3	2.4	0.098	1	ADGRG1, ADGRG3, ADGRG5

## Sheet: S19
Supplementary Table S19: Enriched Cellular Compartment (CC) terms (GOTERM_CC_DIRECT) and their enrichment scores following DAVID analysis for genes identified in Ethiopian indigenous goats
ID	Term	Count	%	P-Value	Bonferroni	Genes
GO:0017053	transcription repressor complex	4	3.2	0.0036	0.4	PHF12, CBX5, HDAC3, HOXC9
GO:0005654	nucleoplasm	24	19.2	0.0058	0.4	DDX28, MYG1, SIK3, SAE1, THAP11, TRAF4, UTP18, AAAS, EDC4, FAM222B, HOXC11, HOXC4, HOXC6, HOXC8, HOXC9, NFATC3, PIK3C2A, PLEKHA7, PRMT7, RARG, STK11, SHFL, SMUG1, ZC3H4
GO:0072686	mitotic spindle	4	3.2	0.01	0.47	AAAS, DIAPH1, HDAC3, SPAG5
GO:0000801	central element	2	1.6	0.033	1	SYCE3, TEX12
GO:0000922	spindle pole	3	2.4	0.074	1	AAAS, KATNB1, UNC119

## Sheet: S20
Supplementary Table S20: Enriched Molecular Function (MF) terms (GOTERM_CC_DIRECT) and their enrichment scores following DAVID analysis for genes identified in Ethiopian indigenous goats
ID	Term	Count	%	P-Value	Bonferroni	Genes
GO:0000981	DNA-binding transcription factor activity, RNA polymerase II-specific	8	6.4	6.2e-05	0.0094	KLF2, HOXC12, HOXC13, HOXC5, HOXC6, HOXC8, HOXC9, ZGLP1
GO:1990837	sequence-specific double-stranded DNA binding	6	4.8	0.0053	0.4	KLF2, HOXC12, HOXC8, HOXC9, RARG, ZNF740
GO:0004878	complement component C5a receptor activity	2	1.6	0.013	0.64	C5AR1, C5AR2
GO:0070573	metallodipeptidase activity	2	1.6	0.038	1	DPEP2, DPEP3
GO:0001228	DNA-binding transcription activator activity, RNA polymerase II-specific	6	4.8	0.067	1	SP7, FOXN1, HOXC10, HOXC11, HOXC4, NFATC3
GO:0005178	integrin binding	3	2.4	0.089	1	ICAM1, ICAM13, S1PR2

## Sheet: S21
Supplementary Table S21: Enriched KEGG pathway and its enrichment scores following DAVID analysis for genes identified in Ethiopian indigenous goats
ID	Term	Count	%	P-Value	Bonferroni	Genes
		4	3.2	0.045	1	CDH15, ITGB7, ICAM1, ICAM3
