# Supplementary material for: Whole-genome resequencing reveals genomic variation and dynamics in Ethiopian indigenous goats
Source: Front Genet. 2024 May 24;15:1353026. doi: 10.3389/fgene.2024.1353026 (PMC11156998; doi:10.3389/fgene.2024.1353026)
Supplement: Supplementary file 14 [file Table8.XLSX]

## Sheet: S6
Table S6. Genomic regions in the top 1% ZFst in Arab goat
Chromosome	Starting Position	Ending Position
1	15325001	15425000
1	15350001	15450000
1	15375001	15475000
1	15400001	15500000
1	24925001	25025000
1	33275001	33375000
1	33775001	33875000
1	44300001	44400000
1	44325001	44425000
1	44875001	44975000
1	52750001	52850000
1	53100001	53200000
1	53125001	53225000
1	59200001	59300000
1	69050001	69150000
1	70225001	70325000
1	70250001	70350000
1	70275001	70375000
1	70300001	70400000
1	82625001	82725000
1	83775001	83875000
1	83800001	83900000
1	83825001	83925000
1	83850001	83950000
1	90325001	90425000
1	90350001	90450000
1	90375001	90475000
1	90400001	90500000
1	96475001	96575000
1	107175001	107275000
1	107200001	107300000
1	115025001	115125000
1	115825001	115925000
1	122850001	122950000
1	131775001	131875000
1	131800001	131900000
1	131825001	131925000
1	137075001	137175000
1	137100001	137200000
1	148225001	148325000
1	148250001	148350000
1	154400001	154500000
1	154425001	154525000
1	154450001	154550000
2	16075001	16175000
2	21050001	21150000
2	21075001	21175000
2	21100001	21200000
2	21125001	21225000
2	21200001	21300000
2	21225001	21325000
2	21250001	21350000
2	21275001	21375000
2	21300001	21400000
2	21325001	21425000
2	21350001	21450000
2	21375001	21475000
2	21400001	21500000
2	21425001	21525000
2	21450001	21550000
2	24250001	24350000
2	24275001	24375000
2	24300001	24400000
2	24325001	24425000
2	29450001	29550000
2	29475001	29575000
2	29500001	29600000
2	29525001	29625000
2	29550001	29650000
2	29575001	29675000
2	29600001	29700000
2	29625001	29725000
2	31175001	31275000
2	31250001	31350000
2	31275001	31375000
2	34400001	34500000
2	34425001	34525000
2	34450001	34550000
2	34475001	34575000
2	34875001	34975000
2	39300001	39400000
2	39325001	39425000
2	74025001	74125000
2	97450001	97550000
2	97475001	97575000
2	117950001	118050000
2	117975001	118075000
2	118000001	118100000
2	118025001	118125000
2	118050001	118150000
3	20275001	20375000
3	20375001	20475000
3	20400001	20500000
3	20425001	20525000
3	39700001	39800000
3	39725001	39825000
3	39750001	39850000
3	48100001	48200000
3	48125001	48225000
3	48150001	48250000
3	48175001	48275000
3	48300001	48400000
3	48325001	48425000
3	48350001	48450000
3	48375001	48475000
3	48400001	48500000
3	58725001	58825000
3	58750001	58850000
3	66500001	66600000
3	66525001	66625000
3	66550001	66650000
3	66975001	67075000
3	69400001	69500000
3	85725001	85825000
3	85750001	85850000
3	85775001	85875000
3	85800001	85900000
3	90750001	90850000
3	90775001	90875000
3	90800001	90900000
3	98075001	98175000
3	99150001	99250000
3	99175001	99275000
3	99200001	99300000
3	101350001	101450000
3	108375001	108475000
3	108400001	108500000
3	108425001	108525000
3	110250001	110350000
3	118200001	118300000
3	118225001	118325000
3	118250001	118350000
4	275001	375000
4	300001	400000
4	325001	425000
4	350001	450000
4	2700001	2800000
4	2725001	2825000
4	2750001	2850000
4	5125001	5225000
4	5150001	5250000
4	14875001	14975000
4	14900001	15000000
4	16650001	16750000
4	33025001	33125000
4	33050001	33150000
4	33075001	33175000
4	33100001	33200000
4	54200001	54300000
4	54225001	54325000
4	54250001	54350000
4	54275001	54375000
4	68825001	68925000
4	68850001	68950000
4	68875001	68975000
4	68900001	69000000
4	68925001	69025000
4	68950001	69050000
4	68975001	69075000
4	69000001	69100000
4	69025001	69125000
4	73975001	74075000
4	74000001	74100000
4	74025001	74125000
4	79225001	79325000
4	79250001	79350000
4	79275001	79375000
4	86825001	86925000
4	86850001	86950000
4	86875001	86975000
4	86900001	87000000
4	86925001	87025000
4	89200001	89300000
4	89225001	89325000
4	89250001	89350000
4	89275001	89375000
4	92350001	92450000
4	92375001	92475000
4	92400001	92500000
4	95450001	95550000
4	95475001	95575000
4	95500001	95600000
4	99350001	99450000
4	99375001	99475000
4	99400001	99500000
4	112200001	112300000
4	112225001	112325000
4	112250001	112350000
4	112275001	112375000
4	112300001	112400000
4	112350001	112450000
4	112375001	112475000
5	17150001	17250000
5	17175001	17275000
5	17975001	18075000
5	18000001	18100000
5	18025001	18125000
5	18050001	18150000
5	23100001	23200000
5	25375001	25475000
5	25400001	25500000
5	25575001	25675000
5	25600001	25700000
5	25625001	25725000
5	25650001	25750000
5	25675001	25775000
5	25700001	25800000
5	25725001	25825000
5	25750001	25850000
5	25775001	25875000
5	25800001	25900000
5	25825001	25925000
5	25875001	25975000
5	26425001	26525000
5	26450001	26550000
5	27400001	27500000
5	27425001	27525000
5	27450001	27550000
5	33825001	33925000
5	37300001	37400000
5	37325001	37425000
5	40150001	40250000
5	40175001	40275000
5	40200001	40300000
5	40225001	40325000
5	40250001	40350000
5	44200001	44300000
5	56825001	56925000
5	56850001	56950000
5	56875001	56975000
5	72825001	72925000
5	73125001	73225000
5	75100001	75200000
5	75125001	75225000
5	75350001	75450000
5	93225001	93325000
5	93250001	93350000
5	93275001	93375000
5	99350001	99450000
5	99375001	99475000
5	99400001	99500000
5	99425001	99525000
5	108625001	108725000
5	108650001	108750000
5	112000001	112100000
5	112025001	112125000
5	112050001	112150000
5	112075001	112175000
5	112100001	112200000
5	112125001	112225000
5	112150001	112250000
5	118800001	118900000
5	118825001	118925000
6	25001	125000
6	13875001	13975000
6	13900001	14000000
6	13950001	14050000
6	13975001	14075000
6	14000001	14100000
6	14025001	14125000
6	14050001	14150000
6	14275001	14375000
6	14300001	14400000
6	21625001	21725000
6	21650001	21750000
6	21675001	21775000
6	21700001	21800000
6	21725001	21825000
6	21750001	21850000
6	21775001	21875000
6	21800001	21900000
6	21825001	21925000
6	21850001	21950000
6	28475001	28575000
6	28500001	28600000
6	28525001	28625000
6	62050001	62150000
6	62075001	62175000
6	62100001	62200000
6	62125001	62225000
6	63175001	63275000
6	63200001	63300000
6	63225001	63325000
6	63250001	63350000
6	63475001	63575000
6	63500001	63600000
6	63525001	63625000
6	63550001	63650000
6	67450001	67550000
6	67475001	67575000
6	67500001	67600000
6	67525001	67625000
6	73975001	74075000
6	74000001	74100000
6	74025001	74125000
6	74050001	74150000
6	80850001	80950000
6	80875001	80975000
6	85075001	85175000
6	85100001	85200000
6	85125001	85225000
6	85150001	85250000
6	85175001	85275000
6	85625001	85725000
6	88600001	88700000
6	88625001	88725000
6	88650001	88750000
6	88675001	88775000
6	88700001	88800000
6	88725001	88825000
6	88750001	88850000
6	88775001	88875000
6	95650001	95750000
6	95675001	95775000
6	95700001	95800000
6	95725001	95825000
6	95750001	95850000
6	95775001	95875000
6	95800001	95900000
6	95825001	95925000
6	99850001	99950000
6	99875001	99975000
6	99900001	100000000
6	99925001	100025000
7	18875001	18975000
7	18900001	19000000
7	19575001	19675000
7	19600001	19700000
7	19625001	19725000
7	47625001	47725000
7	53750001	53850000
7	55525001	55625000
7	55550001	55650000
7	55575001	55675000
7	55600001	55700000
7	56100001	56200000
7	56125001	56225000
7	56150001	56250000
7	82925001	83025000
7	82950001	83050000
7	82975001	83075000
7	83000001	83100000
7	89900001	90000000
7	92025001	92125000
7	94550001	94650000
7	94575001	94675000
7	94600001	94700000
7	94625001	94725000
7	94650001	94750000
7	94675001	94775000
7	96350001	96450000
7	96375001	96475000
7	96400001	96500000
7	96425001	96525000
7	103350001	103450000
7	103375001	103475000
8	3000001	3100000
8	3025001	3125000
8	44275001	44375000
8	75000001	75100000
8	75025001	75125000
8	75050001	75150000
8	75075001	75175000
8	75100001	75200000
8	83600001	83700000
8	83625001	83725000
8	83650001	83750000
8	83675001	83775000
8	83700001	83800000
8	83725001	83825000
8	83750001	83850000
8	91300001	91400000
8	91325001	91425000
8	91350001	91450000
8	91375001	91475000
8	94200001	94300000
8	94225001	94325000
8	104725001	104825000
8	104750001	104850000
8	104775001	104875000
8	104800001	104900000
8	106150001	106250000
9	7625001	7725000
9	7650001	7750000
9	7675001	7775000
9	7700001	7800000
9	11625001	11725000
9	18400001	18500000
9	18425001	18525000
9	18450001	18550000
9	18475001	18575000
9	20525001	20625000
9	21200001	21300000
9	26625001	26725000
9	26650001	26750000
9	26675001	26775000
9	28825001	28925000
9	28850001	28950000
9	28875001	28975000
9	30125001	30225000
9	30150001	30250000
9	30175001	30275000
9	42500001	42600000
9	42525001	42625000
9	42550001	42650000
9	42575001	42675000
9	75900001	76000000
9	75925001	76025000
9	75950001	76050000
9	77350001	77450000
9	80725001	80825000
9	80750001	80850000
9	80775001	80875000
9	83500001	83600000
10	200001	300000
10	225001	325000
10	250001	350000
10	275001	375000
10	10900001	11000000
10	22150001	22250000
10	22175001	22275000
10	34025001	34125000
10	34050001	34150000
10	44425001	44525000
10	44450001	44550000
10	44475001	44575000
10	44500001	44600000
10	44775001	44875000
10	45125001	45225000
10	47850001	47950000
10	47875001	47975000
10	47900001	48000000
10	47925001	48025000
10	54850001	54950000
10	54875001	54975000
10	54900001	55000000
10	54925001	55025000
10	54950001	55050000
10	54975001	55075000
10	64525001	64625000
10	64550001	64650000
10	64575001	64675000
10	75000001	75100000
10	75025001	75125000
10	75050001	75150000
10	79450001	79550000
10	79475001	79575000
10	79500001	79600000
10	82375001	82475000
10	82400001	82500000
10	82425001	82525000
10	82450001	82550000
10	82475001	82575000
10	82500001	82600000
10	83350001	83450000
10	83375001	83475000
10	83400001	83500000
10	83425001	83525000
10	89300001	89400000
10	92150001	92250000
10	92175001	92275000
10	94475001	94575000
10	94500001	94600000
10	94525001	94625000
10	94550001	94650000
10	94575001	94675000
10	94600001	94700000
10	94625001	94725000
10	94650001	94750000
11	9850001	9950000
11	9875001	9975000
11	12600001	12700000
11	12625001	12725000
11	12650001	12750000
11	12675001	12775000
11	13100001	13200000
11	13125001	13225000
11	13150001	13250000
11	13175001	13275000
11	13200001	13300000
11	16500001	16600000
11	16525001	16625000
11	16550001	16650000
11	21250001	21350000
11	21275001	21375000
11	30625001	30725000
11	30725001	30825000
11	30750001	30850000
11	30775001	30875000
11	30800001	30900000
11	37700001	37800000
11	37725001	37825000
11	37750001	37850000
11	42750001	42850000
11	46050001	46150000
11	48375001	48475000
11	48400001	48500000
11	48425001	48525000
11	48450001	48550000
11	48475001	48575000
11	48500001	48600000
11	50725001	50825000
11	50750001	50850000
11	50775001	50875000
11	51425001	51525000
11	51450001	51550000
11	53200001	53300000
11	53225001	53325000
11	53250001	53350000
11	53275001	53375000
11	55350001	55450000
11	67500001	67600000
11	67525001	67625000
11	67550001	67650000
11	86350001	86450000
11	86400001	86500000
11	86425001	86525000
11	86450001	86550000
11	86475001	86575000
11	86500001	86600000
11	86525001	86625000
11	86550001	86650000
11	86575001	86675000
11	86600001	86700000
11	86625001	86725000
11	86650001	86750000
11	86675001	86775000
11	86700001	86800000
11	86725001	86825000
11	86750001	86850000
11	86775001	86875000
11	86800001	86900000
11	92675001	92775000
12	10050001	10150000
12	10075001	10175000
12	10100001	10200000
12	10125001	10225000
12	10150001	10250000
12	11375001	11475000
12	13575001	13675000
12	13600001	13700000
12	13625001	13725000
12	13650001	13750000
12	13675001	13775000
12	13750001	13850000
12	13775001	13875000
12	13800001	13900000
12	13825001	13925000
12	14050001	14150000
12	14075001	14175000
12	14100001	14200000
12	14125001	14225000
12	14150001	14250000
12	15925001	16025000
12	15950001	16050000
12	15975001	16075000
12	16000001	16100000
12	16025001	16125000
12	16050001	16150000
12	16075001	16175000
12	16100001	16200000
12	16125001	16225000
12	30850001	30950000
12	30875001	30975000
12	41975001	42075000
12	42000001	42100000
12	42025001	42125000
12	48750001	48850000
12	48850001	48950000
12	57175001	57275000
12	57200001	57300000
12	57225001	57325000
12	59000001	59100000
12	59025001	59125000
12	59050001	59150000
12	59075001	59175000
12	59100001	59200000
13	39250001	39350000
13	39275001	39375000
13	39300001	39400000
13	39325001	39425000
13	39775001	39875000
13	39800001	39900000
13	39825001	39925000
13	39850001	39950000
13	39875001	39975000
13	39900001	40000000
13	39925001	40025000
13	39950001	40050000
13	39975001	40075000
13	40000001	40100000
13	40025001	40125000
13	40200001	40300000
13	40225001	40325000
13	40250001	40350000
13	45950001	46050000
13	47500001	47600000
13	47525001	47625000
13	47550001	47650000
13	47575001	47675000
13	47600001	47700000
13	47625001	47725000
13	47650001	47750000
13	55600001	55700000
13	55625001	55725000
13	55650001	55750000
13	58275001	58375000
13	58300001	58400000
13	59800001	59900000
13	59825001	59925000
13	59850001	59950000
13	59875001	59975000
13	60150001	60250000
13	63725001	63825000
13	76875001	76975000
13	76900001	77000000
13	76925001	77025000
13	78675001	78775000
13	78700001	78800000
13	78725001	78825000
14	12925001	13025000
14	12950001	13050000
14	12975001	13075000
14	13000001	13100000
14	16525001	16625000
14	16575001	16675000
14	16600001	16700000
14	35800001	35900000
14	35825001	35925000
14	35850001	35950000
14	45350001	45450000
14	45375001	45475000
14	45400001	45500000
14	60875001	60975000
14	62500001	62600000
14	62525001	62625000
14	73600001	73700000
14	73625001	73725000
14	73650001	73750000
14	85300001	85400000
14	85325001	85425000
14	85350001	85450000
14	85375001	85475000
14	85400001	85500000
14	88650001	88750000
14	88700001	88800000
14	90225001	90325000
14	90250001	90350000
14	90275001	90375000
14	90300001	90400000
15	12750001	12850000
15	14425001	14525000
15	23775001	23875000
15	23800001	23900000
15	23825001	23925000
15	23850001	23950000
15	23950001	24050000
15	23975001	24075000
15	25875001	25975000
15	54250001	54350000
15	54275001	54375000
15	54300001	54400000
15	56925001	57025000
15	56975001	57075000
15	57000001	57100000
15	59850001	59950000
15	66475001	66575000
15	67075001	67175000
15	67100001	67200000
15	67125001	67225000
15	67150001	67250000
15	67175001	67275000
15	68625001	68725000
15	68650001	68750000
15	70800001	70900000
15	70825001	70925000
15	71175001	71275000
15	72500001	72600000
15	81550001	81650000
15	81575001	81675000
15	81600001	81700000
15	81625001	81725000
15	81650001	81750000
15	81675001	81775000
15	81700001	81800000
15	81725001	81825000
15	81750001	81850000
15	81775001	81875000
15	81900001	82000000
16	15050001	15150000
16	28275001	28375000
16	28300001	28400000
16	33750001	33850000
16	39675001	39775000
16	40075001	40175000
16	40100001	40200000
16	48175001	48275000
16	48200001	48300000
16	48225001	48325000
16	48250001	48350000
16	48275001	48375000
16	48300001	48400000
16	48900001	49000000
16	48925001	49025000
16	55800001	55900000
16	61175001	61275000
16	61200001	61300000
16	69400001	69500000
16	69425001	69525000
17	12300001	12400000
17	12325001	12425000
17	12350001	12450000
17	12375001	12475000
17	12400001	12500000
17	12425001	12525000
17	17875001	17975000
17	17900001	18000000
17	17925001	18025000
17	17950001	18050000
17	17975001	18075000
17	18000001	18100000
17	18025001	18125000
17	26475001	26575000
17	26500001	26600000
17	35150001	35250000
17	35175001	35275000
18	3300001	3400000
18	3325001	3425000
18	3350001	3450000
18	6475001	6575000
18	26125001	26225000
18	26150001	26250000
18	26175001	26275000
18	26950001	27050000
18	26975001	27075000
18	29500001	29600000
18	29525001	29625000
18	29550001	29650000
18	29575001	29675000
18	35750001	35850000
18	35775001	35875000
18	35800001	35900000
18	35825001	35925000
18	35850001	35950000
18	48925001	49025000
18	48950001	49050000
18	49050001	49150000
18	66475001	66575000
18	66500001	66600000
19	1	100000
19	1925001	2025000
19	1950001	2050000
19	1975001	2075000
19	2000001	2100000
19	2025001	2125000
19	2050001	2150000
19	19800001	19900000
19	19825001	19925000
19	19950001	20050000
19	19975001	20075000
19	20000001	20100000
19	20025001	20125000
19	20050001	20150000
19	20075001	20175000
19	20100001	20200000
19	20125001	20225000
19	34200001	34300000
19	35075001	35175000
19	35100001	35200000
19	35125001	35225000
19	35150001	35250000
19	38375001	38475000
19	38400001	38500000
19	38425001	38525000
19	38450001	38550000
19	38500001	38600000
20	1375001	1475000
20	1400001	1500000
20	1425001	1525000
20	1450001	1550000
20	5050001	5150000
20	5075001	5175000
20	6700001	6800000
20	6725001	6825000
20	6750001	6850000
20	16700001	16800000
20	16725001	16825000
20	16800001	16900000
20	16825001	16925000
20	16850001	16950000
20	26450001	26550000
20	26475001	26575000
20	26500001	26600000
20	26525001	26625000
20	26550001	26650000
20	27650001	27750000
20	27900001	28000000
20	31600001	31700000
20	31625001	31725000
20	33600001	33700000
20	33625001	33725000
20	37475001	37575000
20	37575001	37675000
20	37600001	37700000
20	37625001	37725000
20	38750001	38850000
20	38775001	38875000
20	38800001	38900000
20	38825001	38925000
20	38850001	38950000
20	38875001	38975000
20	40775001	40875000
20	40800001	40900000
20	60275001	60375000
21	40050001	40150000
21	40075001	40175000
21	40100001	40200000
21	46300001	46400000
21	54175001	54275000
21	54200001	54300000
21	54225001	54325000
21	54250001	54350000
21	54275001	54375000
21	54300001	54400000
21	56550001	56650000
21	56575001	56675000
21	56600001	56700000
21	66525001	66625000
21	66550001	66650000
21	66575001	66675000
21	66600001	66700000
21	67725001	67825000
21	67750001	67850000
21	67775001	67875000
21	67800001	67900000
22	9825001	9925000
22	22625001	22725000
22	22650001	22750000
22	22675001	22775000
22	24875001	24975000
22	26625001	26725000
22	26650001	26750000
22	31475001	31575000
22	31500001	31600000
22	31525001	31625000
22	31550001	31650000
22	31575001	31675000
22	43600001	43700000
22	43625001	43725000
22	43650001	43750000
22	43675001	43775000
22	49825001	49925000
22	59075001	59175000
22	59125001	59225000
23	38425001	38525000
23	38450001	38550000
23	38475001	38575000
23	38500001	38600000
24	8000001	8100000
24	21900001	22000000
24	21925001	22025000
24	21950001	22050000
24	21975001	22075000
24	25200001	25300000
24	25225001	25325000
24	25250001	25350000
24	25275001	25375000
24	25300001	25400000
24	25325001	25425000
24	25350001	25450000
24	25375001	25475000
24	25500001	25600000
24	25525001	25625000
24	25550001	25650000
24	25575001	25675000
24	25600001	25700000
24	25625001	25725000
24	25800001	25900000
24	25825001	25925000
24	25850001	25950000
24	25875001	25975000
24	25900001	26000000
24	25925001	26025000
24	34275001	34375000
24	34300001	34400000
24	34325001	34425000
24	37000001	37100000
24	37025001	37125000
24	44800001	44900000
24	51125001	51225000
24	62075001	62175000
24	62175001	62275000
24	62200001	62300000
24	62225001	62325000
24	62250001	62350000
24	62275001	62375000
24	62300001	62400000
25	1700001	1800000
25	1725001	1825000
25	1750001	1850000
25	1825001	1925000
25	1850001	1950000
25	1875001	1975000
25	1975001	2075000
25	2000001	2100000
25	3500001	3600000
25	7350001	7450000
25	7375001	7475000
25	7400001	7500000
25	20875001	20975000
25	20900001	21000000
25	20925001	21025000
25	20950001	21050000
25	27150001	27250000
25	27175001	27275000
25	34550001	34650000
25	34575001	34675000
25	35325001	35425000
25	35350001	35450000
25	35375001	35475000
25	35400001	35500000
26	30350001	30450000
26	35325001	35425000
26	35350001	35450000
26	37450001	37550000
26	37475001	37575000
26	37500001	37600000
26	41325001	41425000
26	41350001	41450000
26	41375001	41475000
26	41875001	41975000
26	41950001	42050000
26	41975001	42075000
26	42000001	42100000
26	42025001	42125000
26	42050001	42150000
27	12575001	12675000
27	12600001	12700000
27	12625001	12725000
27	24875001	24975000
27	25650001	25750000
27	25675001	25775000
27	25725001	25825000
27	25750001	25850000
28	9825001	9925000
28	9850001	9950000
28	9875001	9975000
28	9900001	10000000
28	10175001	10275000
28	10200001	10300000
28	10225001	10325000
28	10250001	10350000
28	10375001	10475000
28	10400001	10500000
28	15525001	15625000
28	16325001	16425000
28	16700001	16800000
28	16725001	16825000
28	16750001	16850000
28	24875001	24975000
28	24900001	25000000
28	26325001	26425000
28	26350001	26450000
28	26375001	26475000
28	26400001	26500000
28	37900001	38000000
28	37925001	38025000
28	44650001	44750000
29	8925001	9025000
29	8950001	9050000
29	8975001	9075000
29	17950001	18050000
29	17975001	18075000
29	18000001	18100000
29	18025001	18125000
29	18050001	18150000
29	18075001	18175000
29	18100001	18200000
29	18125001	18225000
29	18150001	18250000
29	18175001	18275000
29	18200001	18300000
29	18225001	18325000
29	36550001	36650000
29	36600001	36700000
29	42525001	42625000
29	42550001	42650000

## Sheet: S7
Table S7. Genomic regions in the top 1% ZFst in Fellata goat
Chromosome	Starting Position	Ending Position
1	9650001	9750000
1	9675001	9775000
1	12500001	12600000
1	12525001	12625000
1	12550001	12650000
1	20925001	21025000
1	20950001	21050000
1	24725001	24825000
1	42750001	42850000
1	42775001	42875000
1	59225001	59325000
1	59400001	59500000
1	59425001	59525000
1	59450001	59550000
1	59475001	59575000
1	73050001	73150000
1	83800001	83900000
1	83825001	83925000
1	84125001	84225000
1	84150001	84250000
1	96475001	96575000
1	111325001	111425000
1	111350001	111450000
1	111375001	111475000
1	115775001	115875000
1	115800001	115900000
1	115825001	115925000
1	118625001	118725000
1	118650001	118750000
1	118675001	118775000
1	134225001	134325000
1	144250001	144350000
1	157225001	157325000
1	157250001	157350000
1	157300001	157400000
1	157375001	157475000
1	157400001	157500000
2	9975001	10075000
2	10000001	10100000
2	10025001	10125000
2	10050001	10150000
2	21050001	21150000
2	21075001	21175000
2	21100001	21200000
2	21125001	21225000
2	21225001	21325000
2	21250001	21350000
2	21275001	21375000
2	21300001	21400000
2	21325001	21425000
2	21350001	21450000
2	21375001	21475000
2	21400001	21500000
2	21425001	21525000
2	21450001	21550000
2	21475001	21575000
2	21500001	21600000
2	29475001	29575000
2	29500001	29600000
2	29525001	29625000
2	29550001	29650000
2	29575001	29675000
2	34850001	34950000
2	34875001	34975000
2	34900001	35000000
2	39175001	39275000
2	39200001	39300000
2	39225001	39325000
2	39250001	39350000
2	39275001	39375000
2	39300001	39400000
2	39325001	39425000
2	47800001	47900000
2	47825001	47925000
2	47850001	47950000
2	72200001	72300000
2	72225001	72325000
2	72250001	72350000
2	72275001	72375000
2	72325001	72425000
2	72350001	72450000
2	72375001	72475000
2	72775001	72875000
2	72800001	72900000
2	73975001	74075000
2	74000001	74100000
2	74025001	74125000
2	74050001	74150000
2	101550001	101650000
2	101575001	101675000
2	108600001	108700000
2	117950001	118050000
2	117975001	118075000
2	118000001	118100000
2	118025001	118125000
2	133675001	133775000
3	45975001	46075000
3	46000001	46100000
3	46025001	46125000
3	46050001	46150000
3	46675001	46775000
3	46700001	46800000
3	46725001	46825000
3	48125001	48225000
3	48150001	48250000
3	48350001	48450000
3	48375001	48475000
3	48400001	48500000
3	49800001	49900000
3	49825001	49925000
3	49850001	49950000
3	61600001	61700000
3	66425001	66525000
3	66550001	66650000
3	66575001	66675000
3	79675001	79775000
3	86075001	86175000
3	95700001	95800000
3	95725001	95825000
3	95750001	95850000
3	95775001	95875000
3	95800001	95900000
3	95825001	95925000
3	95850001	95950000
3	95875001	95975000
3	95900001	96000000
3	95925001	96025000
3	95950001	96050000
4	5125001	5225000
4	5150001	5250000
4	5175001	5275000
4	6050001	6150000
4	6075001	6175000
4	6100001	6200000
4	13300001	13400000
4	13325001	13425000
4	13350001	13450000
4	13950001	14050000
4	14925001	15025000
4	14950001	15050000
4	14975001	15075000
4	15000001	15100000
4	19875001	19975000
4	19900001	20000000
4	19925001	20025000
4	19950001	20050000
4	33100001	33200000
4	40725001	40825000
4	40750001	40850000
4	64025001	64125000
4	64050001	64150000
4	64075001	64175000
4	64100001	64200000
4	79200001	79300000
4	79225001	79325000
4	79250001	79350000
4	79275001	79375000
4	79300001	79400000
4	86800001	86900000
4	86825001	86925000
4	86850001	86950000
4	86875001	86975000
4	86900001	87000000
4	86925001	87025000
4	86950001	87050000
4	99650001	99750000
4	99675001	99775000
4	113325001	113425000
4	113350001	113450000
4	113375001	113475000
4	113400001	113500000
4	115075001	115175000
4	115100001	115200000
4	119625001	119725000
4	119650001	119750000
5	1100001	1200000
5	2800001	2900000
5	2825001	2925000
5	17975001	18075000
5	18000001	18100000
5	18025001	18125000
5	18050001	18150000
5	18075001	18175000
5	18100001	18200000
5	25425001	25525000
5	25450001	25550000
5	25500001	25600000
5	25525001	25625000
5	25550001	25650000
5	25575001	25675000
5	25600001	25700000
5	33750001	33850000
5	33775001	33875000
5	36050001	36150000
5	36075001	36175000
5	36100001	36200000
5	37300001	37400000
5	37325001	37425000
5	57275001	57375000
5	58025001	58125000
5	58050001	58150000
5	59400001	59500000
5	61450001	61550000
5	61475001	61575000
5	61500001	61600000
5	65075001	65175000
5	65100001	65200000
5	65125001	65225000
5	73550001	73650000
5	73575001	73675000
5	73600001	73700000
5	91100001	91200000
5	91125001	91225000
5	98700001	98800000
5	105575001	105675000
5	105825001	105925000
5	105850001	105950000
5	105875001	105975000
5	111000001	111100000
5	111025001	111125000
5	112025001	112125000
5	112050001	112150000
5	112075001	112175000
5	112100001	112200000
5	112125001	112225000
5	118775001	118875000
5	118800001	118900000
5	118825001	118925000
6	175001	275000
6	14250001	14350000
6	14275001	14375000
6	21600001	21700000
6	21625001	21725000
6	21650001	21750000
6	21675001	21775000
6	21825001	21925000
6	24875001	24975000
6	24900001	25000000
6	24925001	25025000
6	44500001	44600000
6	44525001	44625000
6	48500001	48600000
6	48525001	48625000
6	48550001	48650000
6	48575001	48675000
6	48600001	48700000
6	48625001	48725000
6	48650001	48750000
6	67450001	67550000
6	67475001	67575000
6	67500001	67600000
6	67525001	67625000
6	70050001	70150000
6	73950001	74050000
6	73975001	74075000
6	74000001	74100000
6	74025001	74125000
6	74050001	74150000
6	88575001	88675000
6	88600001	88700000
6	88625001	88725000
6	88650001	88750000
6	88675001	88775000
6	88700001	88800000
6	88725001	88825000
6	88750001	88850000
6	88775001	88875000
6	88800001	88900000
6	88825001	88925000
6	95600001	95700000
6	95625001	95725000
6	95650001	95750000
6	95675001	95775000
6	95700001	95800000
6	95725001	95825000
6	95750001	95850000
6	95775001	95875000
6	95800001	95900000
6	95825001	95925000
6	95875001	95975000
6	95925001	96025000
6	95950001	96050000
6	98150001	98250000
6	98175001	98275000
6	98200001	98300000
6	98225001	98325000
6	98275001	98375000
6	98300001	98400000
6	98325001	98425000
6	98350001	98450000
6	103950001	104050000
6	103975001	104075000
6	104000001	104100000
7	600001	700000
7	625001	725000
7	650001	750000
7	15225001	15325000
7	15250001	15350000
7	15275001	15375000
7	15300001	15400000
7	19325001	19425000
7	19550001	19650000
7	19575001	19675000
7	19600001	19700000
7	19625001	19725000
7	19650001	19750000
7	19775001	19875000
7	43450001	43550000
7	43475001	43575000
7	44050001	44150000
7	50275001	50375000
7	50325001	50425000
7	51325001	51425000
7	51350001	51450000
7	53775001	53875000
7	53800001	53900000
7	53825001	53925000
7	53850001	53950000
7	55525001	55625000
7	55550001	55650000
7	55675001	55775000
7	56350001	56450000
7	56375001	56475000
7	56400001	56500000
7	57675001	57775000
7	57700001	57800000
7	57725001	57825000
7	57750001	57850000
7	59725001	59825000
7	63075001	63175000
7	63100001	63200000
7	63125001	63225000
7	66800001	66900000
7	70025001	70125000
7	70050001	70150000
7	70075001	70175000
7	70100001	70200000
7	88600001	88700000
7	96350001	96450000
7	96375001	96475000
7	96400001	96500000
7	102050001	102150000
7	102075001	102175000
7	102100001	102200000
7	102125001	102225000
7	103350001	103450000
8	60250001	60350000
8	60275001	60375000
8	68150001	68250000
8	74975001	75075000
8	75000001	75100000
8	75025001	75125000
8	75050001	75150000
8	75075001	75175000
8	83600001	83700000
8	83625001	83725000
8	83650001	83750000
8	83675001	83775000
8	83700001	83800000
8	83725001	83825000
8	83750001	83850000
8	104725001	104825000
8	104750001	104850000
8	104775001	104875000
8	104800001	104900000
8	106000001	106100000
8	106025001	106125000
8	106050001	106150000
8	106075001	106175000
9	12600001	12700000
9	12625001	12725000
9	12650001	12750000
9	21200001	21300000
9	22950001	23050000
9	22975001	23075000
9	24650001	24750000
9	42475001	42575000
9	42500001	42600000
9	42525001	42625000
9	42550001	42650000
9	42575001	42675000
9	42600001	42700000
9	59450001	59550000
9	59475001	59575000
9	67425001	67525000
9	67900001	68000000
9	74500001	74600000
9	75900001	76000000
9	75925001	76025000
9	75950001	76050000
9	75975001	76075000
9	80725001	80825000
9	80750001	80850000
9	83450001	83550000
9	83475001	83575000
9	83500001	83600000
9	83525001	83625000
9	83550001	83650000
9	83575001	83675000
9	85125001	85225000
9	85150001	85250000
9	86100001	86200000
9	86125001	86225000
10	17675001	17775000
10	21650001	21750000
10	21675001	21775000
10	26875001	26975000
10	28800001	28900000
10	28825001	28925000
10	28850001	28950000
10	28875001	28975000
10	30200001	30300000
10	30225001	30325000
10	30250001	30350000
10	38025001	38125000
10	38050001	38150000
10	38075001	38175000
10	38100001	38200000
10	38125001	38225000
10	47875001	47975000
10	49100001	49200000
10	49125001	49225000
10	49150001	49250000
10	53175001	53275000
10	53200001	53300000
10	53225001	53325000
10	71200001	71300000
10	71225001	71325000
10	75000001	75100000
10	75025001	75125000
10	75050001	75150000
10	75075001	75175000
10	77775001	77875000
10	82400001	82500000
10	82425001	82525000
10	82450001	82550000
10	82475001	82575000
10	85125001	85225000
10	89075001	89175000
10	89100001	89200000
10	92075001	92175000
10	92100001	92200000
10	92125001	92225000
10	92150001	92250000
10	92175001	92275000
10	94325001	94425000
10	94350001	94450000
10	94375001	94475000
10	94400001	94500000
10	94425001	94525000
10	94450001	94550000
10	94475001	94575000
10	94500001	94600000
10	94525001	94625000
10	94550001	94650000
10	94575001	94675000
10	94600001	94700000
10	94625001	94725000
11	4325001	4425000
11	4350001	4450000
11	14725001	14825000
11	14750001	14850000
11	14775001	14875000
11	15025001	15125000
11	15050001	15150000
11	15075001	15175000
11	15175001	15275000
11	15200001	15300000
11	17625001	17725000
11	17650001	17750000
11	17675001	17775000
11	17700001	17800000
11	19150001	19250000
11	19400001	19500000
11	19425001	19525000
11	19450001	19550000
11	19475001	19575000
11	19500001	19600000
11	25525001	25625000
11	30750001	30850000
11	32975001	33075000
11	33000001	33100000
11	33025001	33125000
11	37725001	37825000
11	37750001	37850000
11	38000001	38100000
11	38025001	38125000
11	38050001	38150000
11	38275001	38375000
11	38300001	38400000
11	38325001	38425000
11	38350001	38450000
11	38375001	38475000
11	38400001	38500000
11	38425001	38525000
11	38450001	38550000
11	38475001	38575000
11	43200001	43300000
11	46050001	46150000
11	50725001	50825000
11	50750001	50850000
11	50775001	50875000
11	51375001	51475000
11	51400001	51500000
11	51425001	51525000
11	51450001	51550000
11	51475001	51575000
11	51500001	51600000
11	67475001	67575000
11	67500001	67600000
11	67525001	67625000
11	67550001	67650000
11	71300001	71400000
11	71325001	71425000
11	73550001	73650000
11	73575001	73675000
11	83250001	83350000
11	83275001	83375000
11	86475001	86575000
11	86500001	86600000
11	86525001	86625000
11	86550001	86650000
11	86575001	86675000
11	86600001	86700000
11	86625001	86725000
11	86650001	86750000
11	86675001	86775000
11	86700001	86800000
11	86725001	86825000
11	86750001	86850000
11	86775001	86875000
11	101725001	101825000
11	101750001	101850000
11	101775001	101875000
11	101800001	101900000
11	101825001	101925000
11	102925001	103025000
12	10050001	10150000
12	10075001	10175000
12	10100001	10200000
12	10125001	10225000
12	10150001	10250000
12	29375001	29475000
12	29400001	29500000
12	48700001	48800000
12	48725001	48825000
12	50100001	50200000
12	50125001	50225000
12	50150001	50250000
12	50250001	50350000
12	50275001	50375000
12	50300001	50400000
12	50325001	50425000
12	50350001	50450000
12	50375001	50475000
12	50400001	50500000
12	50425001	50525000
12	50450001	50550000
12	57325001	57425000
12	57350001	57450000
12	57375001	57475000
12	57400001	57500000
12	69725001	69825000
12	69750001	69850000
12	80775001	80875000
12	80800001	80900000
12	80825001	80925000
12	80850001	80950000
12	80875001	80975000
12	80900001	81000000
12	80925001	81025000
13	4200001	4300000
13	22250001	22350000
13	26775001	26875000
13	26800001	26900000
13	26825001	26925000
13	26850001	26950000
13	29925001	30025000
13	33075001	33175000
13	39800001	39900000
13	39825001	39925000
13	39850001	39950000
13	39875001	39975000
13	39900001	40000000
13	39925001	40025000
13	39950001	40050000
13	39975001	40075000
13	40000001	40100000
13	40025001	40125000
13	40175001	40275000
13	40200001	40300000
13	40225001	40325000
13	44700001	44800000
13	44725001	44825000
13	46400001	46500000
13	46425001	46525000
13	46450001	46550000
13	47550001	47650000
13	47575001	47675000
13	47600001	47700000
13	47625001	47725000
13	47650001	47750000
13	52775001	52875000
13	52800001	52900000
13	52825001	52925000
13	52850001	52950000
13	59775001	59875000
13	59800001	59900000
13	59825001	59925000
13	59850001	59950000
13	59875001	59975000
13	60675001	60775000
13	60700001	60800000
13	60725001	60825000
13	78700001	78800000
14	16525001	16625000
14	16550001	16650000
14	16575001	16675000
14	16600001	16700000
14	26675001	26775000
14	26700001	26800000
14	26725001	26825000
14	35825001	35925000
14	35850001	35950000
14	36775001	36875000
14	36800001	36900000
14	45325001	45425000
14	45350001	45450000
14	45375001	45475000
14	45400001	45500000
14	45750001	45850000
14	45775001	45875000
14	45800001	45900000
14	45825001	45925000
14	45850001	45950000
14	45875001	45975000
14	47400001	47500000
14	47425001	47525000
14	47450001	47550000
14	62625001	62725000
14	62650001	62750000
14	73550001	73650000
14	73575001	73675000
14	73600001	73700000
14	73625001	73725000
14	73650001	73750000
14	90175001	90275000
14	91125001	91225000
14	91150001	91250000
14	91175001	91275000
14	91200001	91300000
15	6000001	6100000
15	6025001	6125000
15	19700001	19800000
15	19725001	19825000
15	23525001	23625000
15	23550001	23650000
15	23575001	23675000
15	24375001	24475000
15	24400001	24500000
15	24425001	24525000
15	28025001	28125000
15	29075001	29175000
15	29100001	29200000
15	42075001	42175000
15	42100001	42200000
15	56975001	57075000
15	57000001	57100000
15	81900001	82000000
16	33750001	33850000
16	33775001	33875000
16	33975001	34075000
16	34000001	34100000
16	34025001	34125000
16	43100001	43200000
16	43125001	43225000
16	43150001	43250000
16	48175001	48275000
16	48200001	48300000
16	48225001	48325000
16	48250001	48350000
16	48275001	48375000
16	48300001	48400000
16	48325001	48425000
16	48350001	48450000
16	69350001	69450000
16	69375001	69475000
16	69400001	69500000
16	69425001	69525000
16	69450001	69550000
16	69475001	69575000
16	69525001	69625000
16	69550001	69650000
16	69575001	69675000
17	17950001	18050000
17	17975001	18075000
17	18000001	18100000
17	18025001	18125000
17	38700001	38800000
17	38725001	38825000
17	38750001	38850000
17	40850001	40950000
17	43675001	43775000
17	43700001	43800000
17	43750001	43850000
17	52300001	52400000
17	52325001	52425000
17	52350001	52450000
17	52625001	52725000
17	52650001	52750000
17	65725001	65825000
17	65750001	65850000
17	66850001	66950000
18	9700001	9800000
18	9725001	9825000
18	26825001	26925000
18	26850001	26950000
18	26875001	26975000
18	26900001	27000000
18	26925001	27025000
18	26950001	27050000
18	26975001	27075000
18	27000001	27100000
18	27025001	27125000
18	36700001	36800000
18	36725001	36825000
18	36750001	36850000
18	36775001	36875000
18	36800001	36900000
18	36825001	36925000
18	36850001	36950000
18	36875001	36975000
18	36900001	37000000
18	36925001	37025000
18	36950001	37050000
18	47725001	47825000
18	51200001	51300000
18	51225001	51325000
18	51275001	51375000
18	51675001	51775000
18	51700001	51800000
18	51725001	51825000
18	55150001	55250000
18	55175001	55275000
18	55200001	55300000
18	55225001	55325000
18	55250001	55350000
18	55275001	55375000
19	1650001	1750000
19	1675001	1775000
19	1700001	1800000
19	1725001	1825000
19	1950001	2050000
19	1975001	2075000
19	2000001	2100000
19	13150001	13250000
19	13175001	13275000
19	45675001	45775000
19	45700001	45800000
19	45750001	45850000
19	45775001	45875000
19	45800001	45900000
20	13550001	13650000
20	13575001	13675000
20	27725001	27825000
20	27750001	27850000
20	27775001	27875000
20	27800001	27900000
20	27825001	27925000
20	27850001	27950000
20	27875001	27975000
20	27900001	28000000
20	27925001	28025000
20	33575001	33675000
20	33600001	33700000
20	33625001	33725000
20	33650001	33750000
20	37600001	37700000
20	38750001	38850000
20	38775001	38875000
20	38800001	38900000
20	38825001	38925000
20	38850001	38950000
20	38950001	39050000
20	38975001	39075000
20	39000001	39100000
20	39025001	39125000
20	50975001	51075000
20	51000001	51100000
21	200001	300000
21	225001	325000
21	250001	350000
21	275001	375000
21	21700001	21800000
21	21725001	21825000
21	26100001	26200000
21	39850001	39950000
21	39875001	39975000
21	39900001	40000000
21	40375001	40475000
21	40400001	40500000
21	45025001	45125000
21	55925001	56025000
21	56525001	56625000
21	56550001	56650000
21	56575001	56675000
21	56600001	56700000
22	16925001	17025000
22	16950001	17050000
22	16975001	17075000
22	22600001	22700000
22	22625001	22725000
22	22650001	22750000
22	22675001	22775000
22	30750001	30850000
22	30775001	30875000
22	31500001	31600000
22	31525001	31625000
22	43625001	43725000
22	43650001	43750000
22	58900001	59000000
22	58925001	59025000
23	925001	1025000
23	950001	1050000
23	975001	1075000
23	1000001	1100000
23	1025001	1125000
23	2200001	2300000
23	2225001	2325000
23	33025001	33125000
23	33050001	33150000
23	33075001	33175000
23	33100001	33200000
24	4000001	4100000
24	4025001	4125000
24	23525001	23625000
24	23550001	23650000
24	23575001	23675000
24	23600001	23700000
24	24250001	24350000
24	25225001	25325000
24	25525001	25625000
24	25550001	25650000
24	25575001	25675000
24	25800001	25900000
24	25825001	25925000
24	25850001	25950000
24	25875001	25975000
24	25900001	26000000
24	25925001	26025000
24	25950001	26050000
24	25975001	26075000
24	30825001	30925000
24	30850001	30950000
24	30875001	30975000
24	30900001	31000000
24	30925001	31025000
24	30950001	31050000
24	33400001	33500000
24	33425001	33525000
24	33450001	33550000
24	33475001	33575000
24	33550001	33650000
24	33575001	33675000
24	33600001	33700000
24	33625001	33725000
24	33750001	33850000
24	33775001	33875000
24	34250001	34350000
24	34275001	34375000
24	34300001	34400000
24	34325001	34425000
24	43800001	43900000
24	61950001	62050000
24	61975001	62075000
24	62000001	62100000
24	62025001	62125000
24	62050001	62150000
24	62075001	62175000
24	62100001	62200000
24	62125001	62225000
24	62150001	62250000
24	62175001	62275000
24	62200001	62300000
24	62225001	62325000
24	62250001	62350000
24	62275001	62375000
24	62300001	62400000
25	1825001	1925000
25	1850001	1950000
25	2800001	2900000
25	2825001	2925000
25	2850001	2950000
25	2875001	2975000
25	2900001	3000000
25	2925001	3025000
25	2950001	3050000
25	2975001	3075000
25	3000001	3100000
25	5575001	5675000
25	5600001	5700000
25	5625001	5725000
26	29225001	29325000
26	29250001	29350000
26	29275001	29375000
26	29300001	29400000
26	29325001	29425000
26	29350001	29450000
26	41525001	41625000
26	41550001	41650000
26	41600001	41700000
26	41875001	41975000
26	42000001	42100000
26	42025001	42125000
26	42050001	42150000
26	42075001	42175000
26	46450001	46550000
26	46475001	46575000
26	46500001	46600000
26	46525001	46625000
27	11975001	12075000
27	12000001	12100000
27	16975001	17075000
27	17000001	17100000
27	24875001	24975000
27	30300001	30400000
27	30325001	30425000
27	30350001	30450000
27	30375001	30475000
27	37175001	37275000
27	37200001	37300000
27	37225001	37325000
27	37250001	37350000
27	37275001	37375000
27	37300001	37400000
27	37325001	37425000
27	37350001	37450000
28	9825001	9925000
28	9850001	9950000
28	9875001	9975000
28	9900001	10000000
28	15500001	15600000
28	15525001	15625000
28	24075001	24175000
28	24100001	24200000
28	24125001	24225000
28	24875001	24975000
28	24900001	25000000
28	26325001	26425000
28	26350001	26450000
28	26375001	26475000
28	27125001	27225000
28	27150001	27250000
28	40525001	40625000
28	40550001	40650000
28	40575001	40675000
29	7500001	7600000
29	7525001	7625000
29	7550001	7650000
29	7575001	7675000
29	11850001	11950000
29	17950001	18050000
29	17975001	18075000
29	18000001	18100000
29	18025001	18125000
29	18050001	18150000
29	18075001	18175000
29	18100001	18200000
29	18125001	18225000
29	18150001	18250000
29	18175001	18275000
29	18200001	18300000
29	18225001	18325000
29	18250001	18350000
29	36600001	36700000
29	36625001	36725000
29	36650001	36750000
29	38100001	38200000
29	42225001	42325000
29	42250001	42350000
29	42275001	42375000
29	42300001	42400000
29	47075001	47175000
29	47100001	47200000
29	48300001	48400000
29	48325001	48425000

## Sheet: S8
Table S8. Genomic regions in the top 1% ZFst in FellOromoata goat
Chromosome	Starting Position	Ending Position
1	13150001	13250000
1	15325001	15425000
1	15350001	15450000
1	38325001	38425000
1	39050001	39150000
1	39075001	39175000
1	81850001	81950000
1	81875001	81975000
1	83150001	83250000
1	83175001	83275000
1	90225001	90325000
1	90250001	90350000
1	90275001	90375000
1	90300001	90400000
1	90325001	90425000
1	90350001	90450000
1	90375001	90475000
1	90400001	90500000
1	96425001	96525000
1	96450001	96550000
1	96475001	96575000
1	97200001	97300000
1	120850001	120950000
1	138675001	138775000
1	138700001	138800000
1	138725001	138825000
1	138800001	138900000
1	138825001	138925000
1	138850001	138950000
1	144025001	144125000
1	144050001	144150000
1	144175001	144275000
1	144200001	144300000
1	144225001	144325000
1	144250001	144350000
1	144275001	144375000
1	147600001	147700000
1	151325001	151425000
2	15875001	15975000
2	15900001	16000000
2	15925001	16025000
2	15950001	16050000
2	15975001	16075000
2	16050001	16150000
2	16075001	16175000
2	16100001	16200000
2	16125001	16225000
2	21050001	21150000
2	21200001	21300000
2	21225001	21325000
2	21250001	21350000
2	21275001	21375000
2	21300001	21400000
2	21325001	21425000
2	21350001	21450000
2	21375001	21475000
2	21400001	21500000
2	21425001	21525000
2	29175001	29275000
2	29450001	29550000
2	29475001	29575000
2	29500001	29600000
2	29525001	29625000
2	29550001	29650000
2	29575001	29675000
2	29600001	29700000
2	29625001	29725000
2	31225001	31325000
2	31250001	31350000
2	34400001	34500000
2	34425001	34525000
2	34450001	34550000
2	34475001	34575000
2	34500001	34600000
2	38725001	38825000
2	38750001	38850000
2	38775001	38875000
2	38800001	38900000
2	39300001	39400000
2	39325001	39425000
2	55825001	55925000
2	55850001	55950000
2	55875001	55975000
2	67025001	67125000
2	67050001	67150000
2	67075001	67175000
2	67100001	67200000
2	72575001	72675000
2	72600001	72700000
2	100200001	100300000
2	106850001	106950000
2	117975001	118075000
2	118000001	118100000
2	134425001	134525000
3	13025001	13125000
3	20375001	20475000
3	20400001	20500000
3	20425001	20525000
3	20450001	20550000
3	25600001	25700000
3	25625001	25725000
3	25650001	25750000
3	39850001	39950000
3	39875001	39975000
3	39900001	40000000
3	66475001	66575000
3	66500001	66600000
3	66525001	66625000
3	66550001	66650000
3	66575001	66675000
3	69375001	69475000
3	69400001	69500000
3	70475001	70575000
3	70500001	70600000
3	70525001	70625000
3	70550001	70650000
3	79625001	79725000
3	79650001	79750000
3	79675001	79775000
3	87575001	87675000
3	95750001	95850000
3	95825001	95925000
3	95850001	95950000
3	95875001	95975000
3	95900001	96000000
3	95925001	96025000
3	96200001	96300000
3	96225001	96325000
3	96250001	96350000
3	99075001	99175000
3	99125001	99225000
3	99150001	99250000
3	101350001	101450000
3	101375001	101475000
3	103650001	103750000
3	118200001	118300000
3	118225001	118325000
3	118250001	118350000
3	119375001	119475000
4	3025001	3125000
4	3050001	3150000
4	3075001	3175000
4	13925001	14025000
4	13950001	14050000
4	13975001	14075000
4	14875001	14975000
4	14900001	15000000
4	24975001	25075000
4	33025001	33125000
4	43675001	43775000
4	79225001	79325000
4	79250001	79350000
4	79275001	79375000
4	82650001	82750000
4	86825001	86925000
4	86850001	86950000
4	86875001	86975000
4	86900001	87000000
4	86925001	87025000
4	89175001	89275000
4	89200001	89300000
4	89225001	89325000
4	89250001	89350000
4	89275001	89375000
4	99350001	99450000
4	99375001	99475000
4	100125001	100225000
4	100150001	100250000
4	100175001	100275000
4	100200001	100300000
4	113325001	113425000
4	113350001	113450000
4	113375001	113475000
4	113400001	113500000
4	115475001	115575000
4	115500001	115600000
4	115525001	115625000
4	115550001	115650000
4	116925001	117025000
4	116950001	117050000
4	116975001	117075000
4	117000001	117100000
4	119625001	119725000
4	119650001	119750000
5	7150001	7250000
5	17975001	18075000
5	18000001	18100000
5	18025001	18125000
5	18050001	18150000
5	18075001	18175000
5	18100001	18200000
5	18125001	18225000
5	18150001	18250000
5	25700001	25800000
5	25725001	25825000
5	25750001	25850000
5	25775001	25875000
5	26425001	26525000
5	29225001	29325000
5	35175001	35275000
5	35200001	35300000
5	35225001	35325000
5	37250001	37350000
5	37275001	37375000
5	37300001	37400000
5	37325001	37425000
5	44325001	44425000
5	44350001	44450000
5	56825001	56925000
5	56850001	56950000
5	56875001	56975000
5	59425001	59525000
5	59450001	59550000
5	59475001	59575000
5	59600001	59700000
5	59625001	59725000
5	59650001	59750000
5	59675001	59775000
5	59700001	59800000
5	59725001	59825000
5	59750001	59850000
5	59775001	59875000
5	59800001	59900000
5	59825001	59925000
5	67975001	68075000
5	68000001	68100000
5	68025001	68125000
5	68500001	68600000
5	68525001	68625000
5	68550001	68650000
5	75325001	75425000
5	75350001	75450000
5	98700001	98800000
5	113400001	113500000
5	113425001	113525000
5	113450001	113550000
6	13850001	13950000
6	13875001	13975000
6	13900001	14000000
6	13950001	14050000
6	13975001	14075000
6	14000001	14100000
6	14025001	14125000
6	18700001	18800000
6	18725001	18825000
6	18750001	18850000
6	18775001	18875000
6	21275001	21375000
6	21300001	21400000
6	21325001	21425000
6	21600001	21700000
6	21625001	21725000
6	21650001	21750000
6	21675001	21775000
6	21800001	21900000
6	21825001	21925000
6	21850001	21950000
6	21875001	21975000
6	27500001	27600000
6	31400001	31500000
6	31425001	31525000
6	31925001	32025000
6	31950001	32050000
6	31975001	32075000
6	32850001	32950000
6	32875001	32975000
6	32900001	33000000
6	32925001	33025000
6	32950001	33050000
6	44450001	44550000
6	44475001	44575000
6	44500001	44600000
6	44525001	44625000
6	54050001	54150000
6	54075001	54175000
6	54100001	54200000
6	54125001	54225000
6	56400001	56500000
6	56425001	56525000
6	56450001	56550000
6	56475001	56575000
6	56500001	56600000
6	56525001	56625000
6	59325001	59425000
6	59350001	59450000
6	59375001	59475000
6	59400001	59500000
6	67450001	67550000
6	67475001	67575000
6	67500001	67600000
6	67525001	67625000
6	73975001	74075000
6	74000001	74100000
6	74025001	74125000
6	74050001	74150000
6	86800001	86900000
6	88425001	88525000
6	88450001	88550000
6	88575001	88675000
6	88600001	88700000
6	88625001	88725000
6	88650001	88750000
6	88675001	88775000
6	88700001	88800000
6	88725001	88825000
6	88750001	88850000
6	88775001	88875000
6	88800001	88900000
6	88825001	88925000
6	89750001	89850000
6	91475001	91575000
6	95650001	95750000
6	95675001	95775000
6	95700001	95800000
6	95725001	95825000
6	95750001	95850000
6	95775001	95875000
6	95800001	95900000
6	95825001	95925000
6	98150001	98250000
6	98175001	98275000
6	98200001	98300000
6	98225001	98325000
6	98250001	98350000
6	98275001	98375000
6	98300001	98400000
6	98325001	98425000
6	98350001	98450000
6	103950001	104050000
6	103975001	104075000
6	106275001	106375000
6	111400001	111500000
7	575001	675000
7	600001	700000
7	625001	725000
7	650001	750000
7	10275001	10375000
7	10300001	10400000
7	17075001	17175000
7	19125001	19225000
7	19150001	19250000
7	19175001	19275000
7	19200001	19300000
7	19600001	19700000
7	23700001	23800000
7	23725001	23825000
7	43450001	43550000
7	43475001	43575000
7	43500001	43600000
7	53725001	53825000
7	53750001	53850000
7	53775001	53875000
7	53800001	53900000
7	55350001	55450000
7	55375001	55475000
7	55400001	55500000
7	55425001	55525000
7	55450001	55550000
7	55525001	55625000
7	55550001	55650000
7	55575001	55675000
7	55600001	55700000
7	55625001	55725000
7	55675001	55775000
7	55700001	55800000
7	55725001	55825000
7	55750001	55850000
7	56075001	56175000
7	56100001	56200000
7	56125001	56225000
7	56150001	56250000
7	63075001	63175000
7	63100001	63200000
7	63125001	63225000
7	64500001	64600000
7	64525001	64625000
7	64550001	64650000
7	90350001	90450000
7	91825001	91925000
7	92025001	92125000
7	94550001	94650000
7	94575001	94675000
7	94600001	94700000
7	94625001	94725000
7	94650001	94750000
7	94675001	94775000
7	103350001	103450000
7	103375001	103475000
8	2050001	2150000
8	2075001	2175000
8	2100001	2200000
8	21175001	21275000
8	46200001	46300000
8	46225001	46325000
8	46250001	46350000
8	46550001	46650000
8	46575001	46675000
8	83625001	83725000
8	83650001	83750000
8	83675001	83775000
8	83700001	83800000
8	83725001	83825000
8	83750001	83850000
8	86250001	86350000
8	86275001	86375000
8	86300001	86400000
8	94200001	94300000
8	94225001	94325000
8	94250001	94350000
8	103875001	103975000
9	3750001	3850000
9	11575001	11675000
9	11600001	11700000
9	11625001	11725000
9	17825001	17925000
9	17850001	17950000
9	17875001	17975000
9	18425001	18525000
9	18450001	18550000
9	18475001	18575000
9	18500001	18600000
9	30125001	30225000
9	31375001	31475000
9	31425001	31525000
9	31450001	31550000
9	40650001	40750000
9	42500001	42600000
9	42525001	42625000
9	42550001	42650000
9	47050001	47150000
9	58500001	58600000
9	58525001	58625000
9	58550001	58650000
9	58575001	58675000
9	62250001	62350000
9	62275001	62375000
9	67750001	67850000
9	67775001	67875000
9	67825001	67925000
9	67850001	67950000
9	67875001	67975000
9	67900001	68000000
9	67925001	68025000
9	67950001	68050000
9	74500001	74600000
9	75900001	76000000
9	75925001	76025000
9	75950001	76050000
9	75975001	76075000
9	76050001	76150000
9	76075001	76175000
9	76100001	76200000
9	76425001	76525000
9	76450001	76550000
9	76475001	76575000
9	76500001	76600000
9	83425001	83525000
9	83450001	83550000
9	83475001	83575000
9	83500001	83600000
9	86075001	86175000
9	86100001	86200000
9	86125001	86225000
9	86150001	86250000
9	86175001	86275000
10	225001	325000
10	250001	350000
10	275001	375000
10	300001	400000
10	325001	425000
10	25475001	25575000
10	37875001	37975000
10	37900001	38000000
10	38800001	38900000
10	38825001	38925000
10	38850001	38950000
10	38875001	38975000
10	47825001	47925000
10	47850001	47950000
10	47875001	47975000
10	47900001	48000000
10	47925001	48025000
10	47950001	48050000
10	47975001	48075000
10	65250001	65350000
10	65275001	65375000
10	65300001	65400000
10	82400001	82500000
10	82425001	82525000
10	82450001	82550000
10	82475001	82575000
10	83650001	83750000
10	83675001	83775000
10	83700001	83800000
10	83725001	83825000
10	94600001	94700000
10	94625001	94725000
10	100775001	100875000
10	100800001	100900000
10	100825001	100925000
10	100850001	100950000
10	100875001	100975000
11	12625001	12725000
11	24325001	24425000
11	26575001	26675000
11	28150001	28250000
11	28200001	28300000
11	37500001	37600000
11	40325001	40425000
11	40350001	40450000
11	40375001	40475000
11	40400001	40500000
11	40425001	40525000
11	41000001	41100000
11	41025001	41125000
11	41050001	41150000
11	41075001	41175000
11	48450001	48550000
11	50725001	50825000
11	50750001	50850000
11	51400001	51500000
11	51425001	51525000
11	51450001	51550000
11	51475001	51575000
11	60925001	61025000
11	60950001	61050000
11	60975001	61075000
11	61325001	61425000
11	61350001	61450000
11	61375001	61475000
11	61400001	61500000
11	61425001	61525000
11	67475001	67575000
11	67500001	67600000
11	67525001	67625000
11	69300001	69400000
11	69325001	69425000
11	69350001	69450000
11	69375001	69475000
11	69400001	69500000
11	69925001	70025000
11	69950001	70050000
11	69975001	70075000
11	72075001	72175000
11	86500001	86600000
11	86525001	86625000
11	86550001	86650000
11	86575001	86675000
11	86600001	86700000
11	86625001	86725000
11	86650001	86750000
11	86675001	86775000
11	86700001	86800000
11	86725001	86825000
11	86750001	86850000
11	86775001	86875000
11	88725001	88825000
11	100875001	100975000
11	101750001	101850000
11	101775001	101875000
11	101800001	101900000
11	101825001	101925000
11	101850001	101950000
11	102350001	102450000
11	102375001	102475000
11	102400001	102500000
11	102425001	102525000
11	103350001	103450000
11	103375001	103475000
11	103600001	103700000
12	9975001	10075000
12	10000001	10100000
12	10025001	10125000
12	10050001	10150000
12	10075001	10175000
12	10100001	10200000
12	10125001	10225000
12	10150001	10250000
12	15150001	15250000
12	15175001	15275000
12	15750001	15850000
12	15775001	15875000
12	15800001	15900000
12	15825001	15925000
12	15850001	15950000
12	15875001	15975000
12	15900001	16000000
12	15925001	16025000
12	27650001	27750000
12	27675001	27775000
12	27700001	27800000
12	50100001	50200000
12	50125001	50225000
12	50150001	50250000
12	52875001	52975000
12	52900001	53000000
12	53600001	53700000
12	54975001	55075000
12	57325001	57425000
12	57350001	57450000
12	57375001	57475000
13	22725001	22825000
13	33050001	33150000
13	33075001	33175000
13	39250001	39350000
13	39275001	39375000
13	39300001	39400000
13	39325001	39425000
13	40200001	40300000
13	40225001	40325000
13	45900001	46000000
13	45925001	46025000
13	45950001	46050000
13	46400001	46500000
13	46425001	46525000
13	46450001	46550000
13	46475001	46575000
13	55600001	55700000
13	55625001	55725000
13	55650001	55750000
13	56425001	56525000
13	59800001	59900000
13	59825001	59925000
13	59850001	59950000
13	59875001	59975000
13	60125001	60225000
13	60150001	60250000
13	68625001	68725000
13	68650001	68750000
13	68675001	68775000
14	5825001	5925000
14	16550001	16650000
14	16575001	16675000
14	16600001	16700000
14	16625001	16725000
14	17425001	17525000
14	17450001	17550000
14	17475001	17575000
14	17500001	17600000
14	17525001	17625000
14	17550001	17650000
14	17575001	17675000
14	17600001	17700000
14	17625001	17725000
14	17650001	17750000
14	17675001	17775000
14	17700001	17800000
14	18025001	18125000
14	44000001	44100000
14	44025001	44125000
14	44050001	44150000
14	45400001	45500000
14	47400001	47500000
14	47425001	47525000
14	47450001	47550000
14	52275001	52375000
14	73600001	73700000
14	73625001	73725000
14	73650001	73750000
14	86150001	86250000
14	86175001	86275000
14	86200001	86300000
14	86225001	86325000
14	88675001	88775000
14	88700001	88800000
14	90175001	90275000
14	90200001	90300000
14	90225001	90325000
14	90250001	90350000
14	90275001	90375000
14	90300001	90400000
15	14425001	14525000
15	14450001	14550000
15	23775001	23875000
15	23800001	23900000
15	23825001	23925000
15	23850001	23950000
15	23900001	24000000
15	23925001	24025000
15	23950001	24050000
15	23975001	24075000
15	25300001	25400000
15	25325001	25425000
15	29225001	29325000
15	29250001	29350000
15	29275001	29375000
15	29300001	29400000
15	34550001	34650000
15	46875001	46975000
15	46900001	47000000
15	46925001	47025000
15	54550001	54650000
15	59850001	59950000
15	59875001	59975000
15	66450001	66550000
15	66475001	66575000
15	66500001	66600000
15	66525001	66625000
15	66550001	66650000
15	66575001	66675000
15	71025001	71125000
15	71050001	71150000
15	81600001	81700000
15	81625001	81725000
15	81650001	81750000
15	81675001	81775000
15	81700001	81800000
15	81725001	81825000
15	81900001	82000000
16	3775001	3875000
16	3800001	3900000
16	3825001	3925000
16	4950001	5050000
16	10575001	10675000
16	10600001	10700000
16	10625001	10725000
16	39675001	39775000
16	39750001	39850000
16	39775001	39875000
16	43075001	43175000
16	43100001	43200000
16	43125001	43225000
16	43150001	43250000
16	43175001	43275000
16	48175001	48275000
16	48200001	48300000
16	48225001	48325000
16	48250001	48350000
16	48275001	48375000
16	48300001	48400000
16	48325001	48425000
16	55800001	55900000
16	55825001	55925000
16	55850001	55950000
16	55875001	55975000
16	69400001	69500000
16	69425001	69525000
16	69475001	69575000
16	69550001	69650000
16	79250001	79350000
16	79275001	79375000
16	79300001	79400000
16	79325001	79425000
16	79350001	79450000
17	17975001	18075000
17	18000001	18100000
17	56750001	56850000
17	56775001	56875000
17	56800001	56900000
17	64800001	64900000
17	64825001	64925000
17	64850001	64950000
17	65550001	65650000
18	3325001	3425000
18	14475001	14575000
18	14500001	14600000
18	15650001	15750000
18	15675001	15775000
18	15700001	15800000
18	15725001	15825000
18	15750001	15850000
18	22250001	22350000
18	23000001	23100000
18	23025001	23125000
18	26150001	26250000
18	26175001	26275000
18	26200001	26300000
18	26950001	27050000
18	26975001	27075000
18	27000001	27100000
18	29500001	29600000
18	29525001	29625000
18	29550001	29650000
18	29575001	29675000
18	36500001	36600000
18	36550001	36650000
18	36575001	36675000
18	36600001	36700000
18	36625001	36725000
18	36650001	36750000
18	36675001	36775000
18	36700001	36800000
18	36725001	36825000
18	36750001	36850000
18	36775001	36875000
18	36800001	36900000
18	36825001	36925000
18	36850001	36950000
18	36875001	36975000
18	36900001	37000000
18	36925001	37025000
18	36950001	37050000
18	36975001	37075000
18	51975001	52075000
18	65875001	65975000
18	66450001	66550000
18	66475001	66575000
18	66500001	66600000
18	66525001	66625000
18	67100001	67200000
18	67125001	67225000
18	67150001	67250000
18	67175001	67275000
18	67200001	67300000
19	1925001	2025000
19	1950001	2050000
19	1975001	2075000
19	2000001	2100000
19	2025001	2125000
19	2050001	2150000
19	9575001	9675000
19	9600001	9700000
19	9625001	9725000
19	9650001	9750000
19	18425001	18525000
19	31575001	31675000
19	31600001	31700000
19	31625001	31725000
20	25450001	25550000
20	25475001	25575000
20	33500001	33600000
20	38750001	38850000
20	38775001	38875000
20	38800001	38900000
20	38825001	38925000
20	38850001	38950000
20	38875001	38975000
20	38900001	39000000
20	38925001	39025000
20	38950001	39050000
20	41925001	42025000
20	51900001	52000000
20	56025001	56125000
20	56050001	56150000
21	1	100000
21	25001	125000
21	225001	325000
21	250001	350000
21	275001	375000
21	21700001	21800000
21	21725001	21825000
21	21750001	21850000
21	21775001	21875000
21	34675001	34775000
21	39850001	39950000
21	40625001	40725000
21	40650001	40750000
21	40675001	40775000
21	40700001	40800000
21	53250001	53350000
21	53275001	53375000
21	66425001	66525000
21	66450001	66550000
21	66475001	66575000
21	66500001	66600000
21	66875001	66975000
21	66900001	67000000
21	66925001	67025000
21	66950001	67050000
21	67550001	67650000
21	68675001	68775000
22	10300001	10400000
22	10325001	10425000
22	10350001	10450000
22	30725001	30825000
22	30750001	30850000
22	30775001	30875000
22	31400001	31500000
22	31425001	31525000
22	31450001	31550000
22	31475001	31575000
22	31500001	31600000
22	31525001	31625000
22	31550001	31650000
22	31575001	31675000
22	45200001	45300000
22	45225001	45325000
22	49900001	50000000
22	54925001	55025000
22	56975001	57075000
22	57000001	57100000
23	600001	700000
23	925001	1025000
23	950001	1050000
23	33650001	33750000
23	33675001	33775000
23	33700001	33800000
23	33725001	33825000
24	25075001	25175000
24	25100001	25200000
24	25125001	25225000
24	25150001	25250000
24	25800001	25900000
24	25825001	25925000
24	25850001	25950000
24	25875001	25975000
24	25900001	26000000
24	25925001	26025000
24	33425001	33525000
24	33450001	33550000
24	33475001	33575000
24	34250001	34350000
24	34275001	34375000
24	34300001	34400000
24	34325001	34425000
24	37025001	37125000
24	37875001	37975000
24	37900001	38000000
24	37925001	38025000
24	62300001	62400000
25	1150001	1250000
25	20850001	20950000
25	20875001	20975000
25	20900001	21000000
25	20925001	21025000
25	20950001	21050000
25	34850001	34950000
25	34875001	34975000
25	34900001	35000000
25	34925001	35025000
25	34950001	35050000
25	34975001	35075000
26	29200001	29300000
26	29225001	29325000
26	29250001	29350000
26	30325001	30425000
26	30350001	30450000
26	30375001	30475000
26	30400001	30500000
26	34075001	34175000
26	37450001	37550000
26	37475001	37575000
26	37500001	37600000
26	37525001	37625000
26	41375001	41475000
26	41875001	41975000
26	41900001	42000000
26	41925001	42025000
26	41950001	42050000
26	42000001	42100000
26	42025001	42125000
26	42050001	42150000
27	11975001	12075000
28	9850001	9950000
28	9875001	9975000
28	9900001	10000000
28	10425001	10525000
28	21075001	21175000
28	34625001	34725000
28	37925001	38025000
28	40525001	40625000
28	40550001	40650000
28	40575001	40675000
28	43375001	43475000
28	43750001	43850000
29	3875001	3975000
29	3900001	4000000
29	3925001	4025000
29	8925001	9025000
29	8950001	9050000
29	11850001	11950000
29	11875001	11975000
29	18025001	18125000
29	18075001	18175000
29	18100001	18200000
29	18125001	18225000
29	18150001	18250000
29	18175001	18275000
29	18200001	18300000
29	28350001	28450000
29	28550001	28650000
29	28575001	28675000
29	38100001	38200000
29	38125001	38225000
29	42250001	42350000
29	42275001	42375000
29	42300001	42400000
29	47050001	47150000
29	47075001	47175000
